# Supplementary material for: N-(4-Sulfamoylphen­yl)acetamide
Source: Acta Crystallogr Sect E Struct Rep Online. 2012 Mar 24;68(Pt 4):o1155. doi: 10.1107/S1600536812011701 (PMC3344098; doi:10.1107/S1600536812011701)
Supplement: Supplementary file 2 [file e-68-o1155-Isup2.hkl]

# 
# h,k,l, Fc-squared, Fo-squared, sigma(Fo-squared) and status flag 
# 
data_I
_shelx_title '  P-421c  625 Friedel pairs' 
_shelx_refln_list_code          4 
_shelx_F_calc_maximum      200.23 
_exptl_crystal_F_000       896.00 
_reflns_d_resolution_high  0.7681 
 
loop_ 
 _symmetry_equiv_pos_as_xyz 
 'x, y, z' 
 '-x, -y, z' 
 'y, -x, -z' 
 '-y, x, -z' 
 '-x+1/2, y+1/2, -z+1/2' 
 'x+1/2, -y+1/2, -z+1/2' 
 '-y+1/2, -x+1/2, z+1/2' 
 'y+1/2, x+1/2, z+1/2' 
 
_cell_length_a    15.2631 
_cell_length_b    15.2631 
_cell_length_c     8.0571 
_cell_angle_alpha  90.000 
_cell_angle_beta   90.000 
_cell_angle_gamma  90.000 
 
_shelx_F_squared_multiplier     1.000 
 
loop_ 
 _refln_index_h 
 _refln_index_k 
 _refln_index_l 
 _refln_F_squared_calc 
 _refln_F_squared_meas 
 _refln_F_squared_sigma 
 _refln_observed_status 
   0   2   0     6281.40     6353.34     47.38 o 
   1   2   0        1.76        6.06      2.59 o 
   2   2   0    40091.84    37244.88    128.77 o 
   1   3   0      238.35      266.62      8.84 o 
   2   3   0    21126.65    21149.94    240.13 o 
   3   3   0     4192.63     3946.44     51.33 o 
   0   4   0      405.00      363.55     17.36 o 
   1   4   0     6958.90     7201.23     49.29 o 
   2   4   0     5392.78     5272.00     35.61 o 
   3   4   0       77.69       91.82      6.06 o 
   4   4   0    11763.81    12176.69     99.07 o 
   1   5   0       13.38       23.34      5.67 o 
   2   5   0      603.75      646.04     22.69 o 
   3   5   0     2404.93     2404.92     34.54 o 
   4   5   0       35.62       79.89      5.32 o 
   5   5   0     5521.08     5605.36     56.96 o 
   1   6   0       22.28       32.78      9.36 o 
   2   6   0      193.95      193.01      9.12 o 
   3   6   0      965.91     1209.80     30.59 o 
   4   6   0      270.82      275.55      9.51 o 
   5   6   0      172.23      179.48      8.11 o 
   6   6   0     5735.27     3432.61   3181.99 o 
   1   7   0       46.07       18.18      6.07 o 
   2   7   0      896.64     1007.20     20.65 o 
   3   7   0     1422.64     1565.60     22.61 o 
   4   7   0       71.15      138.57      8.59 o 
   5   7   0       11.58        1.88      3.85 o 
   6   7   0     1710.72     1796.25     36.30 o 
   0   8   0      384.90      496.42     26.14 o 
   1   8   0        5.79        7.68      5.75 o 
   2   8   0     5353.13     5797.85     62.13 o 
   3   8   0     1249.09     1147.49     23.80 o 
   4   8   0        0.11        1.91      3.11 o 
   5   8   0       14.33       13.25      5.72 o 
   6   8   0      320.12      344.60     14.27 o 
   7   8   0      966.24     1010.86     23.79 o 
   8   8   0      915.85     1077.03     44.51 o 
   1   9   0       60.48       36.69      7.65 o 
   2   9   0      260.07      293.59     13.01 o 
   3   9   0        1.97        7.22      6.27 o 
   4   9   0        0.52        6.99      3.59 o 
   5   9   0       19.68       18.93      5.61 o 
   6   9   0      499.77      598.26     19.54 o 
   7   9   0     2686.67     2725.07     49.90 o 
   8   9   0      226.11      214.04     15.62 o 
   9   9   0     1856.71     2027.95     65.16 o 
   0  10   0       19.14       17.81      9.99 o 
   1  10   0     1187.62     1136.58     31.18 o 
   2  10   0      619.82      658.22     20.18 o 
   3  10   0      587.97      626.02     24.02 o 
   4  10   0      253.99      255.72     15.96 o 
   5  10   0      836.29      790.24     22.93 o 
   6  10   0        3.97        3.41     19.86 o 
   7  10   0       80.60      107.62     12.40 o 
   8  10   0       87.10       71.87     10.77 o 
   9  10   0      114.19      129.18     13.70 o 
  10  10   0        0.12       18.06     12.64 o 
   1  11   0     2689.04     2647.50     48.75 o 
   2  11   0       48.26       39.50      8.67 o 
   3  11   0       11.24        6.99      7.03 o 
   4  11   0     1130.58     1080.60     33.73 o 
   5  11   0     3701.00     3652.26     60.66 o 
   6  11   0      384.41      356.86     20.15 o 
   7  11   0       33.19       17.37      8.67 o 
   8  11   0       59.47       66.77     11.38 o 
   9  11   0      375.93      420.20     23.01 o 
  10  11   0      283.04      311.94     20.83 o 
  11  11   0     1220.81     1238.79     58.09 o 
   0  12   0      426.74      428.39     29.64 o 
   1  12   0      430.23      418.70     46.52 o 
   2  12   0     2598.73     2624.19     70.52 o 
   3  12   0     1800.58     1712.91     43.01 o 
   4  12   0      643.23      631.00     26.63 o 
   5  12   0     2119.82     2129.95     48.59 o 
   6  12   0     2269.77     2166.55     49.73 o 
   7  12   0      133.79      197.59     16.63 o 
   8  12   0      169.62      189.07     16.64 o 
   9  12   0      148.53      143.56     14.92 o 
  10  12   0      304.93      280.67     20.86 o 
  11  12   0        5.77       20.69      9.67 o 
  12  12   0        0.02       12.92     10.41 o 
   1  13   0      977.06     1006.35     33.03 o 
   2  13   0     3676.31     3715.64     87.22 o 
   3  13   0        9.44       11.03     11.27 o 
   4  13   0      465.13      442.70     29.18 o 
   5  13   0       43.31       24.92      8.77 o 
   6  13   0      612.57      599.76     27.64 o 
   7  13   0      459.91      448.66     24.48 o 
   8  13   0     2849.99     2691.21     59.59 o 
   9  13   0       49.55       26.30     14.64 o 
  10  13   0       35.43       28.73     10.26 o 
  11  13   0       54.99       58.57     12.03 o 
  12  13   0      553.60      595.19     32.04 o 
  13  13   0      802.65      857.00     54.69 o 
   0  14   0     2896.70     2847.94     80.59 o 
   1  14   0      266.87      269.05     18.23 o 
   2  14   0       29.79       39.91      8.70 o 
   3  14   0     1996.53     1847.96     64.48 o 
   4  14   0     1194.20     1158.15     80.35 o 
   5  14   0        0.90       -3.29      7.75 o 
   6  14   0      501.54      553.60     33.85 o 
   7  14   0      606.19      661.23     30.89 o 
   8  14   0       10.49       22.75     12.58 o 
   9  14   0      631.34      555.43     29.39 o 
  10  14   0      197.76      177.53     18.13 o 
  11  14   0       41.87       16.54     10.03 o 
  12  14   0        0.02       -6.42      6.42 o 
  13  14   0        0.80       10.25      9.99 o 
  14  14   0      262.73      261.76     34.18 o 
   1  15   0       53.08       48.05     10.75 o 
   2  15   0     1258.85     1144.35     38.32 o 
   3  15   0      218.40      228.19     18.48 o 
   4  15   0     1112.67     1002.59     50.03 o 
   5  15   0        1.59       -7.62     12.48 o 
   6  15   0      112.11      116.29     15.32 o 
   7  15   0        0.33        2.45     11.05 o 
   8  15   0      103.78      111.63     15.27 o 
   9  15   0        5.05       -5.67      8.85 o 
  10  15   0     2123.88     2232.43     60.96 o 
  11  15   0      342.13      399.11     27.40 o 
  12  15   0       23.81       20.31     10.74 o 
  13  15   0       70.08       66.94     13.73 o 
   0  16   0      842.28      797.39     46.88 o 
   1  16   0      483.61      430.83     24.86 o 
   2  16   0      126.10      112.88     20.57 o 
   3  16   0       57.87       48.18     27.32 o 
   4  16   0       61.62       57.79     16.46 o 
   5  16   0      210.12      208.15     25.56 o 
   6  16   0      424.85      367.18     33.57 o 
   7  16   0      342.21      337.44     24.63 o 
   8  16   0        4.10       -3.84      7.75 o 
   9  16   0      567.49      559.88     31.88 o 
  10  16   0       58.62       38.72     12.65 o 
  11  16   0       22.26       36.79     12.31 o 
   1  17   0      225.77      233.69     19.41 o 
   2  17   0     1038.09     1086.39     39.72 o 
   3  17   0       45.29       43.59     10.41 o 
   4  17   0       80.11      108.25     21.35 o 
   5  17   0      115.06       98.29     19.22 o 
   6  17   0       64.97       54.81     16.67 o 
   7  17   0       12.51       21.40     15.86 o 
   8  17   0      592.58      629.09     33.78 o 
   9  17   0        9.55       -4.14      8.82 o 
  10  17   0       19.73       13.56      8.30 o 
   0  18   0        1.79       26.56     15.65 o 
   1  18   0        0.14       -8.42      8.56 o 
   2  18   0      170.74      190.47     17.95 o 
   3  18   0      320.73      325.54     39.96 o 
   4  18   0      465.43      554.17     30.08 o 
   5  18   0       32.33       23.56      9.80 o 
   6  18   0      141.40      167.61     24.79 o 
   7  18   0        1.57        0.10     10.54 o 
   8  18   0       49.11       35.18     13.86 o 
   1  19   0      154.10      201.49     19.38 o 
   2  19   0      323.47      362.57     25.06 o 
   3  19   0        8.11       -9.25      9.25 o 
   4  19   0      689.08      732.75     35.15 o 
   5  19   0      203.48      216.43     22.85 o 
   0   1   1     1061.26     1010.69     16.78 o 
  -1   2   1     5989.21     5832.19     78.69 o 
   0   2   1     2580.05     2545.37     30.81 o 
   1   2   1     5983.40     5833.19     39.00 o 
  -2   3   1      535.13      443.04     10.74 o 
  -1   3   1      328.60      267.91      7.31 o 
   0   3   1      128.06      102.66      8.59 o 
   1   3   1      348.26      270.98      6.04 o 
   2   3   1      528.91      449.83      7.97 o 
  -3   4   1     5707.96     5622.61     60.24 o 
  -2   4   1     2215.30     2192.10     35.21 o 
  -1   4   1      197.93      170.74     16.06 o 
   0   4   1     5274.22     5023.13     57.76 o 
   1   4   1      213.47      163.76      5.68 o 
   2   4   1     2195.78     2150.91     18.44 o 
   3   4   1     5766.60     5478.92     37.14 o 
  -4   5   1      882.48      936.59     20.97 o 
  -3   5   1     4231.43     4734.75     43.69 o 
  -2   5   1     2221.46     2267.77     29.03 o 
  -1   5   1     5925.48     6038.46     44.49 o 
   0   5   1     1398.61     1345.27     17.94 o 
   1   5   1     5919.51     6077.49     86.60 o 
   2   5   1     2201.26     2285.80     20.03 o 
   3   5   1     4278.25     4595.80     35.33 o 
   4   5   1      881.32      907.26     15.71 o 
  -5   6   1     1392.77     1458.48     28.90 o 
  -4   6   1     3676.30     3814.82     48.71 o 
  -3   6   1     7056.71     7358.18     61.07 o 
  -2   6   1     1017.39     1023.89     35.16 o 
  -1   6   1      357.73      351.97     12.60 o 
   0   6   1      126.50      181.30      7.93 o 
   1   6   1      341.75      349.62     11.76 o 
   2   6   1     1086.91     1049.72     18.50 o 
   3   6   1     7077.44     7219.40     39.81 o 
   4   6   1     3679.84     3707.68     29.53 o 
   5   6   1     1383.60     1502.10     22.26 o 
  -6   7   1      301.61      323.98     15.47 o 
  -5   7   1     5847.52     6026.15     88.71 o 
  -4   7   1      407.83      422.39     16.42 o 
  -3   7   1     3685.41     3863.21     46.51 o 
  -2   7   1      212.22      200.16     14.00 o 
  -1   7   1      107.90      110.67      8.70 o 
   0   7   1      867.18      960.63     30.75 o 
   1   7   1      118.59      114.81      7.98 o 
   2   7   1      208.46      188.66      8.36 o 
   3   7   1     3651.34     3810.80     41.66 o 
   4   7   1      405.48      467.43     12.75 o 
   5   7   1     5831.74     6035.02     46.13 o 
   6   7   1      306.51      314.19     16.59 o 
  -7   8   1     1173.33     1130.13     30.24 o 
  -6   8   1       66.32       60.02      6.02 o 
  -5   8   1      947.04      920.97     39.37 o 
  -4   8   1      574.24      614.83     20.72 o 
  -3   8   1      851.79      884.84     23.88 o 
  -2   8   1      161.21      142.78     12.91 o 
  -1   8   1     7196.40     7636.79     85.28 o 
   0   8   1       93.20       93.72      7.38 o 
   1   8   1     7218.08     7661.33     60.93 o 
   2   8   1      154.99      161.57      9.78 o 
   3   8   1      851.61      930.72     18.39 o 
   4   8   1      557.71      635.17     21.73 o 
   5   8   1      975.04      914.03     26.60 o 
   6   8   1       75.48       61.49     12.18 o 
   7   8   1     1165.84     1122.71     26.45 o 
  -8   9   1      433.33      418.74     20.28 o 
  -7   9   1     3170.97     3217.62     52.89 o 
  -6   9   1      885.65      861.06     26.91 o 
  -5   9   1     1984.43     1955.51     48.65 o 
  -4   9   1     1438.67     1472.63     33.30 o 
  -3   9   1      146.51      164.63     11.75 o 
  -2   9   1      340.23      304.06     19.24 o 
  -1   9   1      439.26      425.61     22.29 o 
   0   9   1     3541.96     3605.04     44.35 o 
   1   9   1      448.42      415.64     12.88 o 
   2   9   1      336.62      312.49     13.71 o 
   3   9   1      142.84      150.49     10.06 o 
   4   9   1     1463.36     1485.16     25.68 o 
   5   9   1     1996.96     2025.20     30.02 o 
   6   9   1      892.11      922.43     24.18 o 
   7   9   1     3139.86     3209.70     39.57 o 
   8   9   1      429.23      411.48     21.64 o 
  -9  10   1     2810.76     2674.11     53.37 o 
  -8  10   1      327.55      304.23     18.38 o 
  -7  10   1      116.89       86.12     11.15 o 
  -6  10   1     1329.86     1339.41     83.84 o 
  -5  10   1      384.41      410.32     19.37 o 
  -4  10   1      154.74      176.39     13.25 o 
  -3  10   1     4073.77     3993.42     72.45 o 
  -2  10   1      192.62      190.58     16.66 o 
  -1  10   1      173.38      161.40     15.02 o 
   0  10   1      261.55      269.77     11.10 o 
   1  10   1      173.08      174.01      9.31 o 
   2  10   1      194.45      213.24     12.85 o 
   3  10   1     4055.85     4117.18     50.39 o 
   4  10   1      157.41      178.88     11.39 o 
   5  10   1      381.84      383.81     23.40 o 
   6  10   1     1320.99     1316.90     37.23 o 
   7  10   1      118.07      120.10     20.34 o 
   8  10   1      329.08      323.95     19.93 o 
   9  10   1     2820.06     2648.14     55.81 o 
 -10  11   1       49.31       65.21     11.40 o 
  -9  11   1      141.35      132.43     34.75 o 
  -8  11   1      394.91      369.25     20.86 o 
  -7  11   1     2691.99     2732.71     76.02 o 
  -6  11   1      840.92      878.74     29.80 o 
  -5  11   1     1290.21     1286.22     36.01 o 
  -4  11   1      111.67      109.30     15.01 o 
  -3  11   1      871.84      914.67     37.08 o 
  -2  11   1      878.19      928.55     36.72 o 
  -1  11   1      666.04      582.83     29.41 o 
   0  11   1      101.62      113.62     13.16 o 
   1  11   1      637.28      601.14     20.30 o 
   2  11   1      865.94      916.00     31.58 o 
   3  11   1      870.11      886.43     31.03 o 
   4  11   1      106.14      113.53     12.83 o 
   5  11   1     1286.99     1243.64     36.98 o 
   6  11   1      844.21      833.00     25.10 o 
   7  11   1     2652.42     2730.20     82.01 o 
   8  11   1      413.26      369.92     22.23 o 
   9  11   1      133.69      124.53     14.82 o 
  10  11   1       47.52       57.31     11.83 o 
 -11  12   1      383.73      401.19     24.83 o 
 -10  12   1      125.51      115.16     14.55 o 
  -9  12   1      295.56      340.97     37.83 o 
  -8  12   1      472.41      461.86     26.72 o 
  -7  12   1     1385.59     1384.43     39.62 o 
  -6  12   1      296.18      272.02     18.11 o 
  -5  12   1     1103.71     1055.61     33.36 o 
  -4  12   1      463.79      468.78     28.58 o 
  -3  12   1     1432.94     1445.36     48.11 o 
  -2  12   1      356.17      371.50     24.85 o 
  -1  12   1     1827.40     1747.01     40.79 o 
   0  12   1     2270.35     2334.79     46.88 o 
   1  12   1     1833.39     1762.10     48.93 o 
   2  12   1      372.34      367.76     16.78 o 
   3  12   1     1417.74     1501.13     59.69 o 
   4  12   1      480.20      468.98     34.06 o 
   5  12   1     1118.11     1117.59     38.41 o 
   6  12   1      276.90      288.84     20.15 o 
   7  12   1     1392.56     1296.20     40.61 o 
   8  12   1      468.66      453.87     28.84 o 
   9  12   1      306.00      370.08     23.11 o 
  10  12   1      126.26       99.50     14.13 o 
  11  12   1      385.57      359.11     23.79 o 
 -12  13   1       31.92       48.02     11.45 o 
 -11  13   1      825.41      772.68     34.53 o 
 -10  13   1      196.16      189.10     17.90 o 
  -9  13   1      945.34      945.64     36.03 o 
  -8  13   1      200.74      187.71     16.53 o 
  -7  13   1      247.06      215.54     17.51 o 
  -6  13   1      425.65      426.68     30.18 o 
  -5  13   1      545.99      554.44     32.83 o 
  -4  13   1      211.13      223.26     21.23 o 
  -3  13   1      228.67      193.64     19.96 o 
  -2  13   1      388.66      396.14     26.96 o 
  -1  13   1      362.03      363.81     26.26 o 
   0  13   1      959.01      921.93     31.27 o 
   1  13   1      378.69      368.13     20.35 o 
   2  13   1      397.87      392.68     18.01 o 
   3  13   1      218.49      219.89     18.06 o 
   4  13   1      202.14      213.55     18.32 o 
   5  13   1      541.73      575.96     27.91 o 
   6  13   1      436.61      438.40     28.84 o 
   7  13   1      248.20      198.21     23.48 o 
   8  13   1      201.02      198.74     18.28 o 
   9  13   1      937.96      928.54     37.24 o 
  10  13   1      194.14      205.88     19.04 o 
  11  13   1      837.08      876.92     38.00 o 
  12  13   1       30.56       24.16     20.18 o 
 -13  14   1      137.30      117.30     21.68 o 
 -12  14   1      171.83      158.42     18.22 o 
 -11  14   1      139.64      145.63     17.80 o 
 -10  14   1      163.72      170.42     18.67 o 
  -9  14   1      708.95      698.72     32.36 o 
  -8  14   1        8.81       19.53      8.93 o 
  -7  14   1      395.56      428.68     24.80 o 
  -6  14   1      327.70      328.55     27.01 o 
  -5  14   1      629.59      619.84     36.12 o 
  -4  14   1      357.77      348.85     27.34 o 
  -3  14   1      290.95      290.23     24.57 o 
  -2  14   1      313.60      322.00     23.49 o 
  -1  14   1      135.50      165.06     14.67 o 
   0  14   1      555.38      527.99     24.82 o 
   1  14   1      153.79      130.86     13.62 o 
   2  14   1      303.73      318.37     20.12 o 
   3  14   1      291.33      308.58     17.16 o 
   4  14   1      339.08      338.63     22.86 o 
   5  14   1      630.40      654.36     31.02 o 
   6  14   1      325.17      368.40     23.89 o 
   7  14   1      389.89      382.27     42.97 o 
   8  14   1        9.63        9.47      8.96 o 
   9  14   1      719.22      692.98     44.65 o 
  10  14   1      168.69      169.42     21.79 o 
  11  14   1      145.14      143.42     17.02 o 
  12  14   1      167.53      195.43     20.36 o 
  13  14   1      138.74      170.14     19.95 o 
 -12  15   1      283.38      310.85     24.63 o 
 -11  15   1      219.34      201.68     20.33 o 
 -10  15   1        6.32        5.12      5.64 o 
  -9  15   1      207.48      163.07     17.46 o 
  -8  15   1      244.21      201.25     18.88 o 
  -7  15   1      279.49      316.26     29.08 o 
  -6  15   1       12.86       -0.56      8.92 o 
  -5  15   1       99.42       87.26     15.96 o 
  -4  15   1      220.70      226.08     23.67 o 
  -3  15   1      732.33      722.15     39.41 o 
  -2  15   1      407.63      449.95     31.07 o 
  -1  15   1     1152.11     1156.55     37.69 o 
   0  15   1        3.39       -2.08      6.65 o 
   1  15   1     1143.57     1189.58     38.31 o 
   2  15   1      418.93      434.46     23.89 o 
   3  15   1      721.94      741.76     26.31 o 
   4  15   1      222.97      214.03     20.37 o 
   5  15   1       97.18      104.76     15.05 o 
   6  15   1       16.54       18.83     10.25 o 
   7  15   1      286.26      291.19     41.76 o 
   8  15   1      236.86      258.30     21.30 o 
   9  15   1      205.44      182.97     18.95 o 
  10  15   1        5.34        4.46      7.85 o 
  11  15   1      223.69      216.66     21.49 o 
  12  15   1      287.09      292.80     24.66 o 
 -11  16   1       62.26       86.70     14.52 o 
 -10  16   1       12.15       17.24     10.47 o 
  -9  16   1      320.45      279.98     29.49 o 
  -8  16   1      135.82      122.29     19.80 o 
  -7  16   1       29.53       12.96     11.85 o 
  -6  16   1       30.39       11.09      9.28 o 
  -5  16   1       71.04       50.50     13.95 o 
  -4  16   1      587.41      606.21     38.03 o 
  -3  16   1      232.23      219.90     18.64 o 
  -2  16   1      739.35      694.03     30.55 o 
  -1  16   1      132.21      131.02     14.54 o 
   0  16   1        6.54        6.36      7.16 o 
   1  16   1      133.20      101.82     22.41 o 
   2  16   1      729.68      722.77     31.19 o 
   3  16   1      254.84      238.90     19.15 o 
   4  16   1      584.92      597.24     24.87 o 
   5  16   1       71.42       66.90     13.55 o 
   6  16   1       27.46       14.63      9.22 o 
   7  16   1       29.13       34.18     11.23 o 
   8  16   1      139.22      159.00     18.55 o 
   9  16   1      327.62      326.15     30.67 o 
  10  16   1       13.18       23.29      9.64 o 
  11  16   1       63.57      101.46     17.57 o 
 -10  17   1      549.53      521.97     41.42 o 
  -9  17   1      107.36       74.07     17.12 o 
  -8  17   1        6.58       15.69     11.82 o 
  -7  17   1       51.07       68.59     16.49 o 
  -6  17   1      375.22      398.30     32.81 o 
  -5  17   1       75.60       70.79     15.69 o 
  -4  17   1      743.53      806.88     40.50 o 
  -3  17   1       29.16       14.81      9.64 o 
  -2  17   1      205.31      186.23     17.25 o 
  -1  17   1      307.05      273.84     20.37 o 
   0  17   1      144.97      136.99     22.00 o 
   1  17   1      295.05      303.21     21.75 o 
   2  17   1      203.55      184.72     17.54 o 
   3  17   1       28.53        9.30      7.97 o 
   4  17   1      759.09      850.41     42.94 o 
   5  17   1       72.13       98.36     15.40 o 
   6  17   1      384.88      384.24     58.54 o 
   7  17   1       50.62       64.07     49.67 o 
   8  17   1        7.24       10.38      9.41 o 
   9  17   1      104.90      109.24     20.83 o 
  10  17   1      550.50      603.64     91.38 o 
  -8  18   1       25.59       27.18     14.87 o 
  -7  18   1      245.83      255.66     27.49 o 
  -6  18   1      353.04      304.74     29.90 o 
  -5  18   1       34.31       28.57      9.30 o 
  -4  18   1      103.23      121.50     15.44 o 
  -3  18   1       57.33       54.27     13.42 o 
  -2  18   1      162.30      139.17     15.32 o 
  -1  18   1       31.19       27.52      9.89 o 
   0  18   1      625.19      624.22     30.30 o 
   1  18   1       30.08       31.35      9.05 o 
   2  18   1      165.10      167.71     17.34 o 
   3  18   1       56.56       57.71     12.43 o 
   4  18   1      102.98       91.23     20.58 o 
   5  18   1       30.53       50.42     16.67 o 
   6  18   1      356.36      358.95     36.37 o 
   7  18   1      243.20      255.46     23.85 o 
   8  18   1       26.23       26.99     16.98 o 
  -5  19   1       72.49       47.43     18.95 o 
  -4  19   1       50.76       36.04     17.49 o 
  -3  19   1       12.65      -15.57     15.57 o 
  -2  19   1      699.05      675.91     50.80 o 
  -1  19   1      123.07      112.68     24.58 o 
   0  19   1        3.31       -1.99     13.90 o 
   1  19   1      121.19      145.11     25.87 o 
   2  19   1      692.97      756.25     52.53 o 
   3  19   1       13.41       19.26     14.57 o 
   4  19   1       44.85       40.16     16.00 o 
   5  19   1       68.56       44.61     17.63 o 
  -1   1   2     2359.45     2488.67     29.34 o 
   0   1   2     6352.67     6149.43     56.37 o 
   1   1   2     2378.87     2516.60     41.71 o 
  -2   2   2    25077.46    24567.13     85.17 o 
  -1   2   2    12833.19    12320.88     87.95 o 
   0   2   2      941.88      992.88     17.14 o 
   1   2   2    12958.80    12092.96     50.20 o 
   2   2   2    25069.07    24256.79     91.30 o 
  -2   3   2     9159.61     9059.09     65.07 o 
  -1   3   2      347.89      326.03     10.82 o 
   0   3   2        0.02        2.00      3.54 o 
   1   3   2      335.35      322.39      6.48 o 
   2   3   2     9223.07     8973.74     30.93 o 
   3   3   2     7524.51     7936.74     39.45 o 
  -4   4   2     2315.50     2328.82     44.12 o 
  -3   4   2     1775.45     1871.55     35.02 o 
  -2   4   2      278.54      273.75      9.40 o 
  -1   4   2     2569.02     2325.95     58.89 o 
   0   4   2     1364.67     1333.58     23.26 o 
   1   4   2     2584.47     2384.70     44.81 o 
   2   4   2      287.98      267.93      5.07 o 
   3   4   2     1791.83     1891.29     14.65 o 
   4   4   2     2358.61     2278.31     24.50 o 
  -5   5   2     4609.49     5136.56     72.79 o 
  -4   5   2      672.75      684.42     24.41 o 
  -3   5   2      349.67      392.09     16.44 o 
  -2   5   2       58.06       53.18      4.42 o 
  -1   5   2      508.14      490.81      9.69 o 
   0   5   2      965.69     1131.84     21.26 o 
   1   5   2      495.59      479.04      9.50 o 
   2   5   2       53.42       56.04      3.76 o 
   3   5   2      341.26      381.13      7.26 o 
   4   5   2      690.19      679.74     10.27 o 
   5   5   2     4726.45     5092.67     41.52 o 
  -6   6   2     3435.63     3692.60     67.94 o 
  -5   6   2      924.43      968.42     37.73 o 
  -4   6   2     1361.80     1458.70     35.55 o 
  -3   6   2     1945.22     1989.78     36.93 o 
  -2   6   2      266.57      247.59      9.73 o 
  -1   6   2      501.46      527.39     11.84 o 
   0   6   2     7215.49     7169.53    128.59 o 
   1   6   2      498.45      521.72      9.47 o 
   2   6   2      272.09      250.88      7.45 o 
   3   6   2     1898.39     1915.75     20.35 o 
   4   6   2     1395.59     1364.66     17.75 o 
   5   6   2      951.24      908.14     13.34 o 
   6   6   2     3470.02     3632.83     53.83 o 
  -7   7   2      304.12      233.89     19.97 o 
  -6   7   2      390.21      394.40     16.84 o 
  -5   7   2       46.07       60.22      7.48 o 
  -4   7   2       74.64       71.39      9.54 o 
  -3   7   2      280.95      294.73     15.46 o 
  -2   7   2      286.20      246.88      9.41 o 
  -1   7   2      584.19      572.77     16.86 o 
   0   7   2     4328.02     4547.33     35.06 o 
   1   7   2      552.26      560.65     11.81 o 
   2   7   2      281.56      234.14     11.84 o 
   3   7   2      280.48      240.84     17.49 o 
   4   7   2       83.80       50.67     10.52 o 
   5   7   2       47.51       40.36      9.30 o 
   6   7   2      388.86      381.48     10.64 o 
   7   7   2      269.63      303.46     15.86 o 
  -8   8   2      421.94      415.91     27.37 o 
  -7   8   2     1198.40     1131.77     30.39 o 
  -6   8   2      757.26      737.35     23.85 o 
  -5   8   2       97.58      100.26      8.50 o 
  -4   8   2      166.94      175.79     13.91 o 
  -3   8   2     2541.52     2459.75     45.56 o 
  -2   8   2     2466.53     2690.06     31.70 o 
  -1   8   2     1360.78     1359.91     21.77 o 
   0   8   2        9.55       25.37      4.59 o 
   1   8   2     1372.63     1346.84     23.36 o 
   2   8   2     2530.05     2565.90     36.33 o 
   3   8   2     2551.89     2523.99     37.65 o 
   4   8   2      163.06      167.22      8.32 o 
   5   8   2       95.73       92.79      6.78 o 
   6   8   2      767.31      712.12     20.41 o 
   7   8   2     1201.45     1178.96     22.34 o 
   8   8   2      440.24      451.65     16.92 o 
  -9   9   2      490.00      479.85     31.92 o 
  -8   9   2      284.86      341.23     18.45 o 
  -7   9   2      382.12      333.32     17.65 o 
  -6   9   2      491.98      414.37     18.84 o 
  -5   9   2      289.61      255.35     18.43 o 
  -4   9   2      257.54      277.38     17.68 o 
  -3   9   2        6.18       13.35      5.66 o 
  -2   9   2      121.63      132.81      9.80 o 
  -1   9   2      193.00      205.84      9.77 o 
   0   9   2     1381.22     1399.83     21.43 o 
   1   9   2      212.07      214.02      8.19 o 
   2   9   2      116.94      123.35      9.43 o 
   3   9   2        8.87        8.70      3.47 o 
   4   9   2      252.91      283.09      9.97 o 
   5   9   2      271.10      247.80      9.62 o 
   6   9   2      474.81      409.31     15.39 o 
   7   9   2      373.28      357.01     16.01 o 
   8   9   2      282.84      290.66     12.65 o 
   9   9   2      484.55      469.22     22.57 o 
 -10  10   2     1204.94     1251.78     54.52 o 
  -9  10   2       21.24       29.87      8.84 o 
  -8  10   2       23.34       12.65      8.35 o 
  -7  10   2     1926.89     1835.30     41.54 o 
  -6  10   2      305.76      284.93     21.18 o 
  -5  10   2      881.80      827.87     33.31 o 
  -4  10   2     1842.97     1772.97     45.60 o 
  -3  10   2      386.62      365.26     20.05 o 
  -2  10   2      242.10      233.86     15.91 o 
  -1  10   2     2125.70     2003.69     35.21 o 
   0  10   2      168.10      172.27      9.92 o 
   1  10   2     2093.59     2097.81     28.48 o 
   2  10   2      250.55      254.78     11.74 o 
   3  10   2      384.74      361.76     15.73 o 
   4  10   2     1849.22     1720.29     40.84 o 
   5  10   2      915.12      879.29     24.40 o 
   6  10   2      297.59      274.23     16.09 o 
   7  10   2     1879.10     1882.69     31.24 o 
   8  10   2       24.45       19.89      5.71 o 
   9  10   2       23.41       28.07      7.45 o 
  10  10   2     1215.27     1245.68     57.82 o 
 -11  11   2      648.58      570.95     40.01 o 
 -10  11   2      104.10       88.51     12.12 o 
  -9  11   2      204.78      177.35     15.54 o 
  -8  11   2      625.00      600.42     25.69 o 
  -7  11   2      116.52       93.42     11.60 o 
  -6  11   2      738.27      741.66     34.41 o 
  -5  11   2     1632.06     1685.41     49.04 o 
  -4  11   2     1415.95     1386.42     42.37 o 
  -3  11   2      477.64      407.33     22.55 o 
  -2  11   2        5.81        7.90      6.07 o 
  -1  11   2     1529.84     1514.08     32.94 o 
   0  11   2     1037.11      968.42     36.53 o 
   1  11   2     1531.09     1545.78     39.34 o 
   2  11   2        5.50        7.32      4.75 o 
   3  11   2      466.43      428.98     22.80 o 
   4  11   2     1431.21     1406.05     40.20 o 
   5  11   2     1644.39     1585.46     43.33 o 
   6  11   2      753.87      664.16     28.83 o 
   7  11   2      112.29      100.68     13.63 o 
   8  11   2      613.62      611.14     36.31 o 
   9  11   2      195.24      197.59     17.85 o 
  10  11   2      106.28      117.28     15.21 o 
  11  11   2      645.54      662.50     45.45 o 
 -12  12   2      150.98      173.84     25.14 o 
 -11  12   2      275.24      263.71     20.77 o 
 -10  12   2      154.16      143.74     15.55 o 
  -9  12   2       36.58       32.54      9.38 o 
  -8  12   2      297.34      270.54     18.84 o 
  -7  12   2       13.67       27.71     10.83 o 
  -6  12   2      846.90      794.38     36.68 o 
  -5  12   2      688.04      718.56     33.57 o 
  -4  12   2     1062.67      949.14     36.84 o 
  -3  12   2      358.16      365.98     22.39 o 
  -2  12   2     1665.86     1638.68     45.01 o 
  -1  12   2       19.70        5.05      6.58 o 
   0  12   2      155.43      167.63     10.83 o 
   1  12   2       20.34       22.04      5.89 o 
   2  12   2     1654.62     1608.06     32.03 o 
   3  12   2      360.43      328.72     15.25 o 
   4  12   2     1035.06     1007.43     35.86 o 
   5  12   2      690.44      659.03     29.15 o 
   6  12   2      842.01      799.18     25.65 o 
   7  12   2       14.63       26.78     10.08 o 
   8  12   2      292.01      254.77     20.32 o 
   9  12   2       30.19       31.65     12.03 o 
  10  12   2      149.85      132.23     15.40 o 
  11  12   2      278.48      313.52     23.85 o 
  12  12   2      145.86      186.80     27.88 o 
 -13  13   2      994.68      937.38     57.25 o 
 -12  13   2      744.40      737.15     34.72 o 
 -11  13   2       70.88       58.34     18.38 o 
 -10  13   2        7.16        8.95      8.30 o 
  -9  13   2      132.18      151.16     20.80 o 
  -8  13   2     2060.17     2001.82     65.57 o 
  -7  13   2      727.70      745.35     38.59 o 
  -6  13   2      331.35      316.31     24.62 o 
  -5  13   2      141.43      138.35     16.69 o 
  -4  13   2      770.75      766.94     34.66 o 
  -3  13   2      287.28      256.46     20.34 o 
  -2  13   2     3133.24     3095.57     65.26 o 
  -1  13   2      898.85      874.87     28.46 o 
   0  13   2      488.04      515.38     22.25 o 
   1  13   2      874.18      848.89     24.42 o 
   2  13   2     3157.81     3158.51    102.52 o 
   3  13   2      293.24      270.77     14.97 o 
   4  13   2      766.84      737.76     35.10 o 
   5  13   2      142.67      122.72     21.06 o 
   6  13   2      324.02      350.26     23.28 o 
   7  13   2      736.13      715.92     32.71 o 
   8  13   2     2068.35     2047.28     66.36 o 
   9  13   2      134.87      118.07     15.33 o 
  10  13   2        6.66       -3.27     12.52 o 
  11  13   2       68.90       77.56     13.41 o 
  12  13   2      734.66      781.82     37.50 o 
  13  13   2     1010.38     1137.96     64.80 o 
 -13  14   2        2.71        8.16     15.28 o 
 -12  14   2       16.97       21.66     17.53 o 
 -11  14   2        4.97       15.98     10.76 o 
 -10  14   2       21.91       12.02     13.07 o 
  -9  14   2      731.27      743.35     43.14 o 
  -8  14   2      942.54      894.48     45.17 o 
  -7  14   2      166.70      156.06     19.92 o 
  -6  14   2      996.28      982.75     43.76 o 
  -5  14   2       99.25      111.77     15.78 o 
  -4  14   2     1194.40     1133.31     43.59 o 
  -3  14   2     1564.26     1550.24     49.59 o 
  -2  14   2       36.45       31.83      9.67 o 
  -1  14   2       40.23       42.38     13.36 o 
   0  14   2     1033.29     1000.54     32.04 o 
   1  14   2       38.37       38.46      8.98 o 
   2  14   2       41.78       23.26      6.63 o 
   3  14   2     1583.09     1615.74     35.79 o 
   4  14   2     1187.70     1190.65     54.03 o 
   5  14   2       94.00      128.14     16.05 o 
   6  14   2      980.66      985.84     39.07 o 
   7  14   2      168.25      158.88     24.64 o 
   8  14   2      944.70      980.07     64.89 o 
   9  14   2      737.74      764.18     36.05 o 
  10  14   2       22.68        1.02     10.92 o 
  11  14   2        4.56       -2.16     10.33 o 
  12  14   2       18.59       26.94      9.96 o 
  13  14   2        2.07       29.14     11.05 o 
 -12  15   2      395.64      472.40     40.93 o 
 -11  15   2      308.22      286.98     30.19 o 
 -10  15   2     1612.44     1696.91     68.62 o 
  -9  15   2      256.85      222.64     25.88 o 
  -8  15   2      218.70      203.92     23.47 o 
  -7  15   2       17.76        7.45      9.15 o 
  -6  15   2      141.85      146.99     18.33 o 
  -5  15   2      330.89      311.23     25.35 o 
  -4  15   2      899.84      894.33     40.37 o 
  -3  15   2       94.28       71.70     12.92 o 
  -2  15   2       19.69        6.36      6.20 o 
  -1  15   2     1162.99     1170.45     35.67 o 
   0  15   2        8.05        1.94      6.56 o 
   1  15   2     1154.54     1101.42     34.93 o 
   2  15   2       20.75        5.31      6.88 o 
   3  15   2       91.51       80.70      9.96 o 
   4  15   2      896.74      919.55     28.80 o 
   5  15   2      348.63      326.24     24.36 o 
   6  15   2      146.92      186.75     19.19 o 
   7  15   2       17.77       14.23     15.95 o 
   8  15   2      214.81      218.12     21.04 o 
   9  15   2      249.80      249.38     22.37 o 
  10  15   2     1597.57     1601.33     54.29 o 
  11  15   2      316.26      364.04     27.48 o 
  12  15   2      385.91      441.94     30.32 o 
 -11  16   2      180.29      171.15     25.49 o 
 -10  16   2      218.75      230.81     27.41 o 
  -9  16   2      146.63      160.71     22.16 o 
  -8  16   2       26.53       25.48      8.69 o 
  -7  16   2      110.60       86.42     17.19 o 
  -6  16   2      521.57      531.23     34.57 o 
  -5  16   2      392.85      422.42     29.92 o 
  -4  16   2      291.76      294.91     24.41 o 
  -3  16   2       34.07       27.35     13.70 o 
  -2  16   2      359.31      360.72     21.58 o 
  -1  16   2      393.93      375.48     21.69 o 
   0  16   2      241.91      235.06     22.19 o 
   1  16   2      386.42      406.30     22.49 o 
   2  16   2      357.49      357.14     21.33 o 
   3  16   2       34.47       38.23      8.14 o 
   4  16   2      302.99      320.62     18.00 o 
   5  16   2      415.03      416.63     20.87 o 
   6  16   2      531.04      538.56     74.78 o 
   7  16   2      107.10       95.09     16.64 o 
   8  16   2       25.43       15.58     14.77 o 
   9  16   2      143.04      143.43     40.75 o 
  10  16   2      224.21      214.19     22.32 o 
  11  16   2      187.25      214.67     37.99 o 
  -9  17   2      210.31      220.45     25.82 o 
  -8  17   2      619.84      646.10     41.37 o 
  -7  17   2        4.98       -6.75      6.75 o 
  -6  17   2      403.87      430.53     31.80 o 
  -5  17   2      299.31      309.91     26.97 o 
  -4  17   2      761.41      743.90     39.49 o 
  -3  17   2      477.97      503.48     26.14 o 
  -2  17   2      453.86      477.33     25.30 o 
  -1  17   2      226.34      191.35     29.00 o 
   0  17   2       10.05       42.80     18.13 o 
   1  17   2      222.00      215.91     29.78 o 
   2  17   2      467.01      464.15     42.07 o 
   3  17   2      489.01      463.56     41.49 o 
   4  17   2      753.73      767.90     38.35 o 
   5  17   2      297.25      308.12     25.55 o 
   6  17   2      400.79      410.82     28.39 o 
   7  17   2        5.11      -21.42     25.25 o 
   8  17   2      629.27      701.42     63.70 o 
   9  17   2      206.53      228.13     22.99 o 
  -4  18   2      184.46      172.76     30.15 o 
  -3  18   2      378.60      370.29     41.28 o 
  -2  18   2      388.43      409.69     43.25 o 
  -1  18   2        4.27      -12.87     13.99 o 
   0  18   2       12.05       17.73     18.72 o 
   1  18   2        4.87        3.12     14.97 o 
   2  18   2      394.77      409.75     40.48 o 
   3  18   2      376.28      382.80     39.43 o 
   4  18   2      191.69      189.97     29.29 o 
   5  18   2      179.12      203.24     22.04 o 
   6  18   2       31.65       37.85     12.73 o 
   7  18   2       33.48       14.89      8.90 o 
  -4  19   2      406.88      405.99     44.44 o 
  -3  19   2      142.80      151.65     28.38 o 
  -2  19   2      369.51      337.99     39.34 o 
  -1  19   2      144.21      136.22     26.77 o 
   0  19   2        1.60        9.05     12.47 o 
   1  19   2      148.47      101.39     23.45 o 
   2  19   2      366.53      373.59     39.59 o 
   3  19   2      150.10      156.73     26.95 o 
   4  19   2      401.34      429.67     43.14 o 
   0   1   3       73.52       71.81      9.06 o 
  -1   2   3      312.54      370.48     11.83 o 
   0   2   3     4614.60     4693.12     60.25 o 
   1   2   3      288.38      361.81     19.39 o 
  -2   3   3      233.33      206.77      7.43 o 
  -1   3   3     2863.86     2841.33     19.59 o 
   0   3   3        3.25       11.73      4.82 o 
   1   3   3     2928.69     2866.08     50.77 o 
   2   3   3      232.15      209.02      8.63 o 
  -3   4   3     1506.02     1491.66     33.54 o 
  -2   4   3      872.86      938.80     47.89 o 
  -1   4   3      272.73      267.66     21.60 o 
   0   4   3     2768.11     2986.28     37.95 o 
   1   4   3      289.61      275.44      6.79 o 
   2   4   3      900.62      922.72     20.99 o 
   3   4   3     1492.95     1433.25     13.20 o 
  -4   5   3      350.98      370.54     27.08 o 
  -3   5   3     2270.47     2371.25     36.28 o 
  -2   5   3       96.57      100.24      8.13 o 
  -1   5   3     2434.98     2521.65     54.70 o 
   0   5   3      279.59      287.02     12.90 o 
   1   5   3     2425.49     2517.23     31.92 o 
   2   5   3       82.63       90.86      4.80 o 
   3   5   3     2316.13     2290.87     21.05 o 
   4   5   3      366.16      358.35      7.40 o 
  -5   6   3     2710.65     2911.07     78.19 o 
  -4   6   3     1109.77     1129.85     46.59 o 
  -3   6   3     1226.79     1301.50     50.54 o 
  -2   6   3       96.36       94.94     16.79 o 
  -1   6   3      278.32      304.59     14.13 o 
   0   6   3        0.01       17.50      5.41 o 
   1   6   3      267.46      302.43     12.91 o 
   2   6   3      106.13       96.27      4.76 o 
   3   6   3     1229.60     1306.65     19.91 o 
   4   6   3     1113.01     1094.60     13.07 o 
   5   6   3     2715.49     2648.00     26.12 o 
  -4   7   3      529.90      515.36     33.75 o 
  -3   7   3       58.78       49.24      7.80 o 
  -2   7   3      891.10      964.95     40.55 o 
  -1   7   3     1472.77     1432.08     31.67 o 
   0   7   3      185.76      143.60     10.81 o 
   1   7   3     1469.16     1464.90     27.10 o 
   2   7   3      876.26      913.22     15.61 o 
   3   7   3       55.94       39.82      6.34 o 
   4   7   3      517.35      523.48     10.24 o 
   5   7   3     1266.72     1328.05     17.41 o 
   6   7   3      558.32      530.93     16.82 o 
  -6   8   3       76.32       84.24     12.04 o 
  -5   8   3     2022.20     1987.83     47.52 o 
  -4   8   3      847.87      800.57     28.08 o 
  -3   8   3      138.04      140.90      9.43 o 
  -2   8   3      312.40      308.92     10.42 o 
  -1   8   3     3342.05     3326.09     66.73 o 
   0   8   3      207.68      170.89     16.16 o 
   1   8   3     3366.21     3428.86     43.62 o 
   2   8   3      306.95      293.54     13.35 o 
   3   8   3      144.03      144.85      5.34 o 
   4   8   3      872.01      802.46     13.24 o 
   5   8   3     2027.25     1946.64     24.78 o 
   6   8   3       84.73       91.45      5.58 o 
   7   8   3      392.19      385.89     12.52 o 
  -8   9   3      252.23      186.35     19.59 o 
  -7   9   3     4149.64     4222.18     81.72 o 
  -6   9   3     1198.01     1241.75     41.86 o 
  -5   9   3      970.60     1020.84     35.07 o 
  -4   9   3      194.57      191.29     14.39 o 
  -3   9   3      828.28      795.27     25.60 o 
  -2   9   3      190.84      188.18     12.82 o 
  -1   9   3     2197.05     2226.96     25.91 o 
   0   9   3     1797.79     1881.95     39.67 o 
   1   9   3     2211.41     2257.46     20.20 o 
   2   9   3      190.18      195.75      6.62 o 
   3   9   3      812.70      775.47     17.30 o 
   4   9   3      203.79      196.15      6.84 o 
   5   9   3      949.23      968.54     17.25 o 
   6   9   3     1189.62     1185.62     19.32 o 
   7   9   3     4113.63     3982.31     40.34 o 
   8   9   3      236.91      215.32      9.37 o 
  -9  10   3      304.47      287.00     26.44 o 
  -8  10   3      890.67      878.89     40.95 o 
  -7  10   3      526.81      526.60     30.35 o 
  -6  10   3      165.89      166.36     16.78 o 
  -5  10   3      296.61      293.74     19.63 o 
  -4  10   3       65.33       48.10      8.78 o 
  -3  10   3     1531.43     1446.28     35.85 o 
  -2  10   3     1787.33     1777.30     30.20 o 
  -1  10   3      522.76      485.55     14.91 o 
   0  10   3      260.73      228.06      9.71 o 
   1  10   3      516.57      495.11     15.76 o 
   2  10   3     1771.89     1795.56     23.04 o 
   3  10   3     1541.93     1561.89     23.04 o 
   4  10   3       62.94       57.20      6.37 o 
   5  10   3      299.34      281.85      9.59 o 
   6  10   3      179.02      173.70      9.36 o 
   7  10   3      532.55      486.74     15.02 o 
   8  10   3      901.76      863.13     18.26 o 
   9  10   3      316.37      301.57     16.97 o 
 -10  11   3      536.04      486.56     35.15 o 
  -9  11   3      122.50       97.37     17.42 o 
  -8  11   3     1591.41     1573.37     55.78 o 
  -7  11   3      899.57      914.30     39.95 o 
  -6  11   3      928.61      993.71     38.91 o 
  -5  11   3      958.70      968.98     35.72 o 
  -4  11   3      178.52      138.29     13.03 o 
  -3  11   3     2181.05     2103.65     44.65 o 
  -2  11   3      400.71      388.67     18.01 o 
  -1  11   3      814.01      824.41     20.76 o 
   0  11   3      192.82      178.10      9.46 o 
   1  11   3      788.58      833.20     18.17 o 
   2  11   3      395.23      405.05     19.45 o 
   3  11   3     2186.31     2211.02     32.18 o 
   4  11   3      177.61      162.14     15.71 o 
   5  11   3      952.64      935.69     30.61 o 
   6  11   3      940.36      962.55     42.17 o 
   7  11   3      871.49      881.18     24.11 o 
   8  11   3     1582.80     1589.44     34.86 o 
   9  11   3      117.99       99.44     14.90 o 
  10  11   3      528.36      492.76     28.53 o 
 -11  12   3      739.43      715.00     45.23 o 
 -10  12   3      717.09      747.59     43.41 o 
  -9  12   3      519.44      539.78     35.83 o 
  -8  12   3      543.71      512.40     32.86 o 
  -7  12   3       67.81       70.72     13.23 o 
  -6  12   3       79.05       51.42     11.50 o 
  -5  12   3      174.54      161.89     15.68 o 
  -4  12   3      668.03      689.24     28.82 o 
  -3  12   3      136.46      149.87     13.47 o 
  -2  12   3       13.62       11.73      5.69 o 
  -1  12   3      242.11      222.71     12.17 o 
   0  12   3       39.14       54.20      6.22 o 
   1  12   3      248.04      230.49     14.65 o 
   2  12   3       13.05       14.76      4.55 o 
   3  12   3      131.70      131.23      9.08 o 
   4  12   3      678.30      733.31     22.34 o 
   5  12   3      169.28      144.79     15.83 o 
   6  12   3       73.39       75.54      9.54 o 
   7  12   3       71.26       62.97     31.43 o 
   8  12   3      544.54      558.16     31.95 o 
   9  12   3      523.82      593.56     38.16 o 
  10  12   3      727.47      781.64     35.88 o 
  11  12   3      744.01      860.48     38.72 o 
 -11  13   3      632.62      634.73     43.17 o 
 -10  13   3       12.18       24.26     13.30 o 
  -9  13   3     1094.20     1063.31     49.94 o 
  -8  13   3      399.96      434.90     30.70 o 
  -7  13   3      154.96      137.27     17.88 o 
  -6  13   3      385.89      357.39     24.77 o 
  -5  13   3      808.47      784.74     34.27 o 
  -4  13   3      529.60      501.39     25.89 o 
  -3  13   3      289.18      267.98     18.26 o 
  -2  13   3      891.94      913.08     30.63 o 
  -1  13   3      318.43      278.20     14.57 o 
   0  13   3     2339.02     2369.91     59.82 o 
   1  13   3      326.19      316.18     13.40 o 
   2  13   3      907.41      893.89     22.20 o 
   3  13   3      286.75      285.46     13.59 o 
   4  13   3      517.88      480.34     34.77 o 
   5  13   3      794.77      814.81     35.03 o 
   6  13   3      373.40      393.02     28.49 o 
   7  13   3      152.13      138.73     28.72 o 
   8  13   3      403.19      401.38     26.37 o 
   9  13   3     1091.45     1122.97     57.44 o 
  10  13   3       11.61       10.06     11.13 o 
  11  13   3      642.14      639.33     34.39 o 
  12  13   3       43.34       33.27     19.15 o 
 -11  14   3      522.63      511.06     39.11 o 
 -10  14   3      700.74      725.63     44.33 o 
  -9  14   3       90.86       98.85     17.44 o 
  -8  14   3       52.83       57.89     14.87 o 
  -7  14   3      419.97      441.47     29.74 o 
  -6  14   3       85.45       94.24     14.02 o 
  -5  14   3       14.91       25.41      9.32 o 
  -4  14   3      957.20      959.76     36.54 o 
  -3  14   3       48.16       37.32      8.39 o 
  -2  14   3       53.36       59.02      9.47 o 
  -1  14   3      653.01      722.89     23.86 o 
   0  14   3        1.42        7.29      6.09 o 
   1  14   3      658.35      668.87     20.00 o 
   2  14   3       49.44       40.55      6.33 o 
   3  14   3       45.82       36.09      8.71 o 
   4  14   3      942.06      995.58     27.87 o 
   5  14   3       13.85       14.31      6.32 o 
   6  14   3       82.66       87.28     33.36 o 
   7  14   3      429.67      399.39     26.49 o 
   8  14   3       50.17       73.97     14.89 o 
   9  14   3       92.68      109.88     16.15 o 
  10  14   3      721.28      733.82     37.13 o 
  11  14   3      520.99      569.21     45.52 o 
  12  14   3       84.37      112.77     20.82 o 
 -11  15   3      193.17      198.11     26.69 o 
 -10  15   3      235.73      202.87     25.03 o 
  -9  15   3      458.49      465.85     34.82 o 
  -8  15   3      307.94      317.52     27.94 o 
  -7  15   3      459.01      479.98     31.96 o 
  -6  15   3      298.77      310.34     23.58 o 
  -5  15   3      150.06      173.15     17.70 o 
  -4  15   3      482.45      529.07     28.23 o 
  -3  15   3      363.51      367.56     22.80 o 
  -2  15   3       10.22       11.75      7.55 o 
  -1  15   3      373.45      372.67     21.31 o 
   0  15   3        7.99       -5.54     17.64 o 
   1  15   3      365.11      364.17     41.48 o 
   2  15   3        7.25        6.19      8.38 o 
   3  15   3      369.28      413.49     41.19 o 
   4  15   3      495.87      457.70     28.93 o 
   5  15   3      152.07      163.57     27.75 o 
   6  15   3      303.03      335.88     25.61 o 
   7  15   3      460.49      504.72     30.68 o 
   8  15   3      307.77      316.77     25.37 o 
   9  15   3      455.46      456.88     30.53 o 
  10  15   3      238.89      232.96     22.70 o 
  11  15   3      197.32      207.73     21.69 o 
  -2  16   3      144.18      143.68     27.90 o 
  -1  16   3      184.28      181.10     29.12 o 
   0  16   3       16.08        2.53     12.84 o 
   1  16   3      176.22      207.71     29.92 o 
   2  16   3      146.92      143.70     18.45 o 
   3  16   3      270.52      226.99     21.69 o 
   4  16   3        7.01        6.76     10.73 o 
   5  16   3       79.81       88.31     14.97 o 
   6  16   3      462.19      494.50     31.47 o 
   7  16   3      650.46      673.18     36.19 o 
   8  16   3      431.17      397.86     29.15 o 
   9  16   3      194.94      206.35     21.88 o 
  10  16   3       68.45       51.81     16.88 o 
  -3  17   3       17.41        9.89     15.76 o 
  -2  17   3      377.27      331.93     39.45 o 
  -1  17   3      567.47      477.20     46.36 o 
   0  17   3       50.32       26.51     15.20 o 
   1  17   3      565.47      528.22     47.33 o 
   2  17   3      363.75      357.98     38.15 o 
   3  17   3       16.55       19.15      9.59 o 
   4  17   3      998.45     1008.21     44.77 o 
   5  17   3       63.79       72.40     15.05 o 
   6  17   3       87.72       92.38     15.77 o 
   7  17   3      365.58      362.69     31.72 o 
   8  17   3       11.28        4.75      9.72 o 
  -4  18   3       53.97       46.27     19.62 o 
  -3  18   3      170.58      162.74     32.36 o 
  -2  18   3      129.94      108.76     27.66 o 
  -1  18   3      107.63       60.61     19.78 o 
   0  18   3      723.55      745.32     57.16 o 
   1  18   3      113.36      141.19     27.50 o 
   2  18   3      133.18      147.00     28.80 o 
   3  18   3      169.16      182.32     29.55 o 
   4  18   3       52.37       64.43     13.05 o 
   5  18   3      179.92      206.09     23.34 o 
   6  18   3       99.52      112.56     25.39 o 
  -1  19   3       44.79       64.63     22.46 o 
   0  19   3      230.25      238.43     35.94 o 
   1  19   3       42.14       21.07     17.95 o 
  -1   1   4     1387.31     1357.89     33.78 o 
   0   1   4      480.07      536.36     23.82 o 
   1   1   4     1441.34     1276.84     39.45 o 
  -2   2   4     3097.75     3139.04     44.44 o 
  -1   2   4     3789.10     3852.19     47.37 o 
   0   2   4     1495.46     1605.72     40.16 o 
   1   2   4     3800.87     3795.90     48.47 o 
   2   2   4     3109.80     3124.61     64.52 o 
  -3   3   4     1137.01     1250.59     25.74 o 
  -2   3   4      403.01      425.40     11.03 o 
  -1   3   4      351.37      328.52      9.83 o 
   0   3   4     2640.11     2837.94     32.20 o 
   1   3   4      339.68      359.32     16.12 o 
   2   3   4      392.20      408.42     17.68 o 
   3   3   4     1231.03     1191.73     43.07 o 
  -4   4   4     5095.13     5387.15     56.63 o 
  -3   4   4     3829.98     3941.91     31.80 o 
  -2   4   4      682.67      728.42     25.62 o 
  -1   4   4     1024.37     1048.28     31.24 o 
   0   4   4     1161.84     1073.78     51.24 o 
   1   4   4     1002.38      979.33     24.18 o 
   2   4   4      666.48      728.57     18.14 o 
   3   4   4     3848.54     3951.16     40.57 o 
   4   4   4     5183.24     5176.73     76.48 o 
  -4   5   4      999.29     1045.54     28.78 o 
  -3   5   4      471.27      469.61     24.92 o 
  -2   5   4      792.19      780.99     21.75 o 
  -1   5   4      915.18      952.51     24.33 o 
   0   5   4     1176.13     1041.21     26.03 o 
   1   5   4      899.12      943.16     35.57 o 
   2   5   4      795.73      756.57     12.99 o 
   3   5   4      478.11      453.94     10.07 o 
   4   5   4      980.46      996.87     12.64 o 
   5   5   4      228.92      212.47      8.89 o 
  -4   6   4      954.01      962.69     25.75 o 
  -3   6   4      796.71      855.21     24.25 o 
  -2   6   4      817.02      854.44     24.23 o 
  -1   6   4      606.30      656.62     21.38 o 
   0   6   4      257.08      247.71     13.59 o 
   1   6   4      592.11      595.55     17.94 o 
   2   6   4      831.39      846.16     13.47 o 
   3   6   4      797.39      802.71     13.55 o 
   4   6   4      959.92      919.73     11.80 o 
   5   6   4      515.90      510.69      9.72 o 
   6   6   4      246.03      233.25      9.93 o 
  -3   7   4      218.57      236.18     14.44 o 
  -2   7   4      757.20      783.63     72.38 o 
  -1   7   4       78.12       66.97      8.21 o 
   0   7   4        9.77        6.93      5.11 o 
   1   7   4       83.03       67.91      7.33 o 
   2   7   4      766.12      737.99     12.64 o 
   3   7   4      214.64      222.29      9.11 o 
   4   7   4     2533.70     2503.68     38.57 o 
   5   7   4      943.98      926.89     23.79 o 
   6   7   4      115.80       93.92     10.61 o 
   7   7   4      472.65      485.50     18.56 o 
  -3   8   4      540.49      509.97     27.56 o 
  -2   8   4      439.49      437.28     25.61 o 
  -1   8   4      554.67      571.25     22.29 o 
   0   8   4      107.39      108.90     10.67 o 
   1   8   4      554.18      525.96     18.49 o 
   2   8   4      440.71      414.28     16.37 o 
   3   8   4      544.94      520.83     12.93 o 
   4   8   4      277.03      289.77     10.57 o 
   5   8   4      138.26      146.68      5.85 o 
   6   8   4     1430.76     1388.00     24.33 o 
   7   8   4     1374.89     1370.15     32.99 o 
   8   8   4       18.31       20.53      6.43 o 
  -3   9   4      801.66      769.94     35.72 o 
  -2   9   4      649.48      623.81     32.60 o 
  -1   9   4      453.51      427.42     27.55 o 
   0   9   4     1719.78     1824.83     40.97 o 
   1   9   4      443.17      407.79     17.23 o 
   2   9   4      660.22      626.89     34.03 o 
   3   9   4      800.61      797.51     27.86 o 
   4   9   4      557.93      549.00     14.80 o 
   5   9   4      183.39      179.50      6.39 o 
   6   9   4     1232.08     1207.43     17.96 o 
   7   9   4      302.09      294.08     11.02 o 
   8   9   4      267.97      281.62     11.37 o 
   9   9   4      591.67      610.29     42.89 o 
  -3  10   4     1013.97      952.17     42.84 o 
  -2  10   4      783.39      697.46     36.71 o 
  -1  10   4      751.45      744.16     38.42 o 
   0  10   4      429.86      431.60     23.33 o 
   1  10   4      745.15      692.53     53.04 o 
   2  10   4      769.85      743.48     60.98 o 
   3  10   4     1019.00      983.49     26.94 o 
   4  10   4      932.70      937.08     19.85 o 
   5  10   4      626.09      623.66     21.81 o 
   6  10   4      359.47      330.58     27.48 o 
   7  10   4      286.86      273.84     11.45 o 
   8  10   4      332.08      335.29     20.99 o 
   9  10   4       29.44       31.54     10.13 o 
  10  10   4     1405.80     1532.03     69.55 o 
  -2  11   4       86.60       74.11     15.70 o 
  -1  11   4        4.25        0.33      9.59 o 
   0  11   4     2987.23     2973.43     60.75 o 
   1  11   4        6.09       -2.82      7.59 o 
   2  11   4       88.61       82.12     12.85 o 
   3  11   4      264.39      275.04     20.09 o 
   4  11   4      328.03      297.55     20.68 o 
   5  11   4      165.53      157.89      6.76 o 
   6  11   4      939.58      930.82     36.52 o 
   7  11   4      211.57      233.93     19.95 o 
   8  11   4       61.26       57.71     14.75 o 
   9  11   4       18.61       22.31      9.60 o 
  10  11   4       26.19       30.54     11.94 o 
  11  11   4      356.79      361.22     37.71 o 
  -2  12   4      936.96      910.50     46.27 o 
  -1  12   4       20.61       31.42     13.70 o 
   0  12   4        3.61        4.11      8.12 o 
   1  12   4       22.41       13.75      8.88 o 
   2  12   4      932.77      894.06     35.67 o 
   3  12   4       13.85       19.71      9.03 o 
   4  12   4      376.30      363.24     23.76 o 
   5  12   4      756.13      729.25     32.89 o 
   6  12   4       65.83       74.11     13.35 o 
   7  12   4      731.02      753.56     34.42 o 
   8  12   4      230.19      246.14     30.53 o 
   9  12   4      518.52      542.30     36.76 o 
  10  12   4       68.48       88.71     15.24 o 
  11  12   4      159.88      120.81     16.69 o 
  12  12   4      109.51      203.90     30.97 o 
  -1  13   4       83.32       80.80     13.09 o 
   0  13   4      153.91      132.89     16.17 o 
   1  13   4       87.44       76.04     13.13 o 
   2  13   4      963.86      929.72     37.63 o 
   3  13   4      344.75      293.73     22.42 o 
   4  13   4      890.23      917.10     38.08 o 
   5  13   4      272.16      256.83     40.58 o 
   6  13   4       24.08       25.29      9.85 o 
   7  13   4      310.49      315.14     23.81 o 
   8  13   4      413.97      431.33     28.19 o 
   9  13   4      337.29      332.18     25.16 o 
  10  13   4       85.77      109.23     16.71 o 
  11  13   4       40.03       51.52     13.26 o 
  12  13   4      459.93      539.83     33.38 o 
  -1  14   4       38.98       32.88     10.42 o 
   0  14   4      298.54      298.02     23.07 o 
   1  14   4       40.39       27.02     10.40 o 
   2  14   4      202.81      182.36     18.73 o 
   3  14   4      578.16      627.25     33.15 o 
   4  14   4      383.67      383.09     41.42 o 
   5  14   4      351.44      350.41     26.32 o 
   6  14   4      472.92      533.76     30.90 o 
   7  14   4      332.77      336.67     28.05 o 
   8  14   4      611.40      644.90     34.93 o 
   9  14   4      339.91      374.25     27.60 o 
  10  14   4      268.51      260.64     29.84 o 
  11  14   4      333.17      388.15     28.85 o 
  -2  15   4      420.01      393.11     41.83 o 
  -1  15   4      663.90      669.80     52.59 o 
   0  15   4      373.28      330.72     25.34 o 
   1  15   4      676.82      691.23     35.79 o 
   2  15   4      418.86      392.57     27.37 o 
   3  15   4       17.26       13.89     10.02 o 
   4  15   4      175.74      198.20     20.51 o 
   5  15   4      296.03      291.70     24.06 o 
   6  15   4      528.14      562.91     33.30 o 
   7  15   4      181.05      177.53     20.17 o 
   8  15   4      238.46      269.71     23.49 o 
   9  15   4      141.47      146.43     19.70 o 
  10  15   4      335.94      427.84     30.67 o 
  -3  16   4      192.24      199.48     33.08 o 
  -2  16   4      313.41      349.32     41.50 o 
  -1  16   4      200.26      270.28     36.53 o 
   0  16   4       76.00       95.26     22.58 o 
   1  16   4      190.51      196.49     20.82 o 
   2  16   4      310.89      318.69     26.25 o 
   3  16   4      191.75      187.21     37.93 o 
   4  16   4      564.86      491.02     36.31 o 
   5  16   4      319.83      315.78     26.44 o 
   6  16   4      947.40      999.22     88.60 o 
   7  16   4       21.01       25.51     11.94 o 
   8  16   4      369.74      422.16     30.69 o 
   9  16   4       12.44       -4.13      9.72 o 
  -3  17   4      483.29      483.76     49.99 o 
  -2  17   4        3.20      -18.73     18.73 o 
  -1  17   4      152.05      176.25     30.19 o 
   0  17   4       78.22       49.98     20.51 o 
   1  17   4      147.85      208.72     32.85 o 
   2  17   4        3.64       -3.11      8.93 o 
   3  17   4      504.86      515.73     48.16 o 
   4  17   4      137.53      157.49     30.65 o 
   5  17   4      237.22      242.68     24.47 o 
   6  17   4      271.59      281.92     33.22 o 
  -3  18   4      212.16      204.03     34.33 o 
  -2  18   4      316.04      425.76     47.36 o 
  -1  18   4      320.21      263.67     37.87 o 
   0  18   4       10.05       -4.35     21.86 o 
   1  18   4      320.63      337.13     42.17 o 
   2  18   4      313.12      423.61     45.45 o 
   3  18   4      213.48      241.30     25.55 o 
   0   1   5       31.04       48.36      9.89 o 
  -1   2   5      837.61      806.01     19.65 o 
   0   2   5      829.85      915.34     33.81 o 
   1   2   5      805.77      782.06     24.43 o 
  -2   3   5       59.49       62.13      5.99 o 
  -1   3   5     5139.03     5271.25     55.04 o 
   0   3   5       28.72       19.65      4.41 o 
   1   3   5     5158.15     5247.09     63.54 o 
   2   3   5       63.17       60.66      8.81 o 
  -3   4   5     1826.51     2028.51     24.58 o 
  -2   4   5       18.83       36.40      3.68 o 
  -1   4   5      866.66      865.97     15.68 o 
   0   4   5      281.84      321.18     10.74 o 
   1   4   5      889.79      876.33     27.16 o 
   2   4   5       19.03       37.59      8.13 o 
   3   4   5     1814.86     1955.42     29.36 o 
  -4   5   5     2481.53     2617.64     45.53 o 
  -3   5   5     4751.75     4776.87     65.32 o 
  -2   5   5      188.45      160.94     13.49 o 
  -1   5   5       38.61       26.36      7.95 o 
   0   5   5       43.75       55.52     10.18 o 
   1   5   5       41.04       28.19      2.33 o 
   2   5   5      190.36      164.10      7.69 o 
   3   5   5     4745.00     4804.94     43.70 o 
   4   5   5     2468.13     2580.11     34.51 o 
  -4   6   5      591.81      626.55     25.33 o 
  -3   6   5       30.95       25.10      7.18 o 
  -2   6   5     1436.78     1440.22     40.87 o 
  -1   6   5      370.64      410.92     18.24 o 
   0   6   5       35.27       29.08      6.35 o 
   1   6   5      358.96      392.83     15.67 o 
   2   6   5     1427.04     1394.83     24.97 o 
   3   6   5       28.20       23.87      5.36 o 
   4   6   5      592.82      620.35     14.33 o 
   5   6   5      301.40      318.14     14.60 o 
  -4   7   5       88.90      104.54     12.51 o 
  -3   7   5     1773.78     1856.64     47.96 o 
  -2   7   5      641.30      668.04     29.95 o 
  -1   7   5      929.01      957.05     77.86 o 
   0   7   5     3368.02     3430.64     53.66 o 
   1   7   5      926.78      968.57     25.16 o 
   2   7   5      638.47      654.95     20.68 o 
   3   7   5     1760.93     1795.74     22.30 o 
   4   7   5       87.48       82.13      5.99 o 
   5   7   5      212.12      231.65      9.74 o 
   6   7   5     1392.28     1462.82     20.57 o 
  -4   8   5     1673.77     1772.02     49.92 o 
  -3   8   5      759.96      757.55     33.40 o 
  -2   8   5      590.02      605.36     30.47 o 
  -1   8   5       32.08       30.68      9.38 o 
   0   8   5       67.19       54.14     13.35 o 
   1   8   5       31.57       30.25      6.71 o 
   2   8   5      588.35      572.93     20.31 o 
   3   8   5      764.87      736.15     12.93 o 
   4   8   5     1703.07     1728.57     22.28 o 
   5   8   5      563.13      532.84     14.65 o 
   6   8   5       49.19       54.00      4.02 o 
   7   8   5      580.83      616.17     14.81 o 
  -3   9   5     1498.02     1517.04     50.17 o 
  -2   9   5       19.91       17.99      9.19 o 
  -1   9   5     1936.16     1938.03     58.10 o 
   0   9   5      654.27      643.88     27.19 o 
   1   9   5     1931.62     1980.65     47.50 o 
   2   9   5       19.04       16.69      6.48 o 
   3   9   5     1492.17     1525.87     33.44 o 
   4   9   5      567.38      565.10     15.28 o 
   5   9   5     1725.18     1767.76     32.19 o 
   6   9   5      706.46      671.46     19.41 o 
   7   9   5     1911.76     1823.10     50.96 o 
   8   9   5      145.53      154.75     19.03 o 
  -3  10   5       93.43       68.67     13.85 o 
  -2  10   5     1480.61     1616.87     55.53 o 
  -1  10   5     1022.34      940.30     43.01 o 
   0  10   5       18.91       17.40      8.25 o 
   1  10   5     1021.34      958.24     34.71 o 
   2  10   5     1487.81     1449.00     42.79 o 
   3  10   5       95.34       95.20     13.07 o 
   4  10   5      125.32      114.54     10.82 o 
   5  10   5      105.00      106.11     10.26 o 
   6  10   5      219.41      226.64     19.37 o 
   7  10   5      124.65      122.53     21.95 o 
   8  10   5      831.28      893.16     37.36 o 
   9  10   5       13.69       28.33     25.50 o 
  -3  11   5     1186.00     1203.51     50.59 o 
  -2  11   5      133.08      138.72     19.25 o 
  -1  11   5      231.60      225.90     23.38 o 
   0  11   5       33.57       18.48      8.28 o 
   1  11   5      225.00      185.91     21.13 o 
   2  11   5      143.70      123.44     14.75 o 
   3  11   5     1188.46     1168.42     40.43 o 
   4  11   5      379.41      348.87     65.12 o 
   5  11   5      533.15      499.45     28.01 o 
   6  11   5      535.55      579.88     31.96 o 
   7  11   5       48.25       45.17     26.00 o 
   8  11   5      365.81      381.36     26.36 o 
   9  11   5       16.24       32.49     13.48 o 
  10  11   5      125.05      137.77     22.63 o 
  -2  12   5      259.62      295.35     27.83 o 
  -1  12   5      121.79       91.32     35.38 o 
   0  12   5       67.50       49.99     16.56 o 
   1  12   5      122.34      110.56     14.80 o 
   2  12   5      259.44      253.06     20.76 o 
   3  12   5      174.74      177.80     17.86 o 
   4  12   5       59.09       85.57     27.19 o 
   5  12   5      924.43      947.00     38.86 o 
   6  12   5      195.92      185.80     23.82 o 
   7  12   5        1.67       14.11      8.35 o 
   8  12   5      129.51      148.95     17.61 o 
   9  12   5      156.49      149.02     37.00 o 
  10  12   5      413.58      453.79     29.85 o 
  11  12   5      763.95      806.61     39.75 o 
  -2  13   5       70.55       80.75     18.96 o 
  -1  13   5       78.74       66.11     12.22 o 
   0  13   5      876.17      846.11     38.15 o 
   1  13   5       74.16       55.08     12.47 o 
   2  13   5       75.47       70.95     13.13 o 
   3  13   5       58.89       50.73     12.64 o 
   4  13   5      657.17      600.75     72.89 o 
   5  13   5       77.65       63.61     12.64 o 
   6  13   5      460.92      507.49     30.10 o 
   7  13   5       22.19       27.67     10.26 o 
   8  13   5       29.77       33.08     12.08 o 
   9  13   5       79.87       89.64     15.15 o 
  10  13   5       85.22       77.67     15.14 o 
  11  13   5      132.42      130.17     19.11 o 
  -2  14   5      126.05      146.99     29.04 o 
  -1  14   5      160.80      153.63     18.75 o 
   0  14   5       54.01       38.85     17.41 o 
   1  14   5      157.40      208.49     20.81 o 
   2  14   5      127.50      145.51     17.39 o 
   3  14   5       85.74       61.46     13.30 o 
   4  14   5      443.23      442.26     28.51 o 
   5  14   5      114.82      119.14     16.82 o 
   6  14   5      124.28      127.54     17.37 o 
   7  14   5      444.84      483.97     31.06 o 
   8  14   5       74.24       83.96     25.27 o 
   9  14   5      360.93      378.65     28.36 o 
  10  14   5      678.07      778.97     40.52 o 
  -2  15   5      299.38      284.59     38.79 o 
  -1  15   5       77.67       80.22     22.53 o 
   0  15   5       43.85       27.74     11.86 o 
   1  15   5       77.31       88.52     44.62 o 
   2  15   5      294.33      295.58     38.40 o 
   3  15   5       45.99       45.76     13.00 o 
   4  15   5      276.64      293.61     24.92 o 
   5  15   5        1.48       -0.57      8.99 o 
   6  15   5      390.79      387.27     28.61 o 
   7  15   5      144.38      166.41     20.01 o 
   8  15   5       26.95       27.96     11.74 o 
  -3  16   5        3.30       24.47     11.99 o 
  -2  16   5      732.03      867.55     63.17 o 
  -1  16   5      634.80      772.23     59.63 o 
   0  16   5      198.22      197.65     35.48 o 
   1  16   5      632.14      651.98     36.53 o 
   2  16   5      739.32      745.06     39.15 o 
   3  16   5        3.41       -6.75     23.91 o 
   4  16   5        8.15       12.70      9.02 o 
   5  16   5       40.62       36.81     11.47 o 
   6  16   5      537.38      600.16     36.22 o 
   7  16   5      559.78      545.50     34.84 o 
  -4  17   5      115.66      129.80     29.87 o 
  -3  17   5        5.31       -7.93     14.33 o 
  -2  17   5      190.07      172.75     31.99 o 
  -1  17   5       79.44       98.04     27.70 o 
   0  17   5      117.30       77.14     23.69 o 
   1  17   5       78.12       81.78     15.07 o 
   2  17   5      187.11      150.30     19.85 o 
   3  17   5        5.29        2.34      8.90 o 
   4  17   5      111.75       41.99     27.68 o 
  -1   1   6     1217.87     1211.22     39.46 o 
   0   1   6      126.74      109.52      9.89 o 
   1   1   6     1231.04     1248.02     45.74 o 
  -2   2   6      198.92      182.58     14.75 o 
  -1   2   6     1644.76     1660.25     30.88 o 
   0   2   6       56.99       33.65      6.07 o 
   1   2   6     1621.70     1638.97     37.62 o 
   2   2   6      195.73      166.54     19.17 o 
  -3   3   6     2014.10     2153.99     42.14 o 
  -2   3   6       42.99       60.37      6.07 o 
  -1   3   6      248.85      233.68     11.40 o 
   0   3   6     1014.94     1136.01     61.83 o 
   1   3   6      243.62      249.49     15.98 o 
   2   3   6       43.24       44.56      8.96 o 
   3   3   6     2001.27     2028.59     63.56 o 
  -4   4   6     2346.22     2391.11     41.17 o 
  -3   4   6      639.89      638.04     15.42 o 
  -2   4   6      395.71      425.13     12.70 o 
  -1   4   6     1310.21     1361.25     22.99 o 
   0   4   6        6.25        7.80      3.67 o 
   1   4   6     1318.78     1339.86     30.92 o 
   2   4   6      399.10      384.79     20.71 o 
   3   4   6      644.55      637.27     31.59 o 
   4   4   6     2331.83     2278.44     45.30 o 
  -4   5   6       18.15       22.82      3.34 o 
  -3   5   6      744.27      726.91     13.45 o 
  -2   5   6      180.43      192.27     15.97 o 
  -1   5   6      503.01      524.93     27.03 o 
   0   5   6     1574.43     1451.37     21.54 o 
   1   5   6      506.98      529.47     10.25 o 
   2   5   6      184.54      165.60     14.45 o 
   3   5   6      738.72      703.53     21.76 o 
   4   5   6       20.13        4.24      4.05 o 
   5   5   6      198.66      206.17     13.23 o 
  -4   6   6     1459.75     1498.40     39.58 o 
  -3   6   6      151.58      188.25     15.71 o 
  -2   6   6      808.71      781.20     31.70 o 
  -1   6   6      340.17      349.25     22.84 o 
   0   6   6       66.63       56.53     11.81 o 
   1   6   6      336.56      359.70     20.12 o 
   2   6   6      815.64      825.99     14.75 o 
   3   6   6      150.52      160.10      8.41 o 
   4   6   6     1453.12     1490.28     26.74 o 
   5   6   6      365.25      354.34     14.52 o 
   6   6   6      231.06      101.20    125.78 o 
  -4   7   6     1963.78     2048.25     49.86 o 
  -3   7   6      252.88      286.06     19.82 o 
  -2   7   6      464.96      463.23     25.98 o 
  -1   7   6      775.81      762.37     34.36 o 
   0   7   6     1185.69     1168.82     35.11 o 
   1   7   6      781.76      779.85     29.66 o 
   2   7   6      460.28      483.03     24.36 o 
   3   7   6      250.62      245.68     11.62 o 
   4   7   6     1956.03     1928.27     29.19 o 
   5   7   6     1269.62     1228.81     25.74 o 
   6   7   6      478.23      480.88     17.41 o 
   7   7   6      919.68      821.10     48.12 o 
  -4   8   6      254.36      284.52     20.92 o 
  -3   8   6      324.12      311.50     22.42 o 
  -2   8   6      829.76      882.61     37.61 o 
  -1   8   6       56.73       59.55     12.20 o 
   0   8   6       29.62       21.55      8.21 o 
   1   8   6       56.57       68.36      9.00 o 
   2   8   6      831.97      794.25     24.88 o 
   3   8   6      324.92      300.50     16.45 o 
   4   8   6      255.45      255.31      9.36 o 
   5   8   6      266.65      254.68     21.47 o 
   6   8   6      530.38      509.32     27.70 o 
   7   8   6      528.20      442.57     26.28 o 
   8   8   6      546.64      599.26     43.66 o 
  -4   9   6      693.20      651.65     33.08 o 
  -3   9   6      831.28      834.96     37.96 o 
  -2   9   6     1233.68     1321.67     48.46 o 
  -1   9   6      450.49      415.62     28.36 o 
   0   9   6      678.91      677.74     47.31 o 
   1   9   6      441.93      403.48     23.36 o 
   2   9   6     1227.67     1294.44     40.95 o 
   3   9   6      833.75      818.66     33.44 o 
   4   9   6      690.02      601.50     29.33 o 
   5   9   6      731.32      748.18     38.17 o 
   6   9   6     1132.42     1246.35     43.35 o 
   7   9   6       91.48       97.34     13.77 o 
   8   9   6        2.71        1.67      7.31 o 
   9   9   6      297.15      377.43     36.84 o 
  -3  10   6      111.27      131.94     17.65 o 
  -2  10   6     1032.15     1027.43     45.15 o 
  -1  10   6       69.02       39.97     11.87 o 
   0  10   6        7.72        5.45      6.96 o 
   1  10   6       69.12       70.05     11.88 o 
   2  10   6     1027.28     1011.76     59.31 o 
   3  10   6      112.19      102.77     14.04 o 
   4  10   6      474.20      490.39     62.10 o 
   5  10   6        9.53       -2.67     14.54 o 
   6  10   6       42.40       46.04     18.59 o 
   7  10   6       82.49       79.64     13.67 o 
   8  10   6       13.36       -5.85     11.42 o 
   9  10   6       82.78       72.91     13.67 o 
  10  10   6      669.54      720.82     53.04 o 
  -3  11   6      117.57      112.17     18.32 o 
  -2  11   6       21.33       30.39     12.07 o 
  -1  11   6       99.67       95.49     14.03 o 
   0  11   6     1764.69     1718.06     49.25 o 
   1  11   6      107.70      103.04     25.02 o 
   2  11   6       22.34       24.57     15.56 o 
   3  11   6      121.44      108.80     14.88 o 
   4  11   6       56.73       57.86     12.27 o 
   5  11   6      120.03      136.42     16.37 o 
   6  11   6      489.52      488.09     40.79 o 
   7  11   6       61.93       35.72     13.60 o 
   8  11   6      107.03      127.41     16.74 o 
   9  11   6      127.88      114.05     16.99 o 
  10  11   6      173.35      180.00     20.06 o 
  11  11   6      136.68      130.50     24.75 o 
  -3  12   6       33.01       25.07     12.19 o 
  -2  12   6      398.44      407.68     32.38 o 
  -1  12   6      323.10      298.37     22.34 o 
   0  12   6        2.17        7.21     21.75 o 
   1  12   6      329.02      310.80     22.72 o 
   2  12   6      389.91      392.48     34.50 o 
   3  12   6       35.22       34.11     10.94 o 
   4  12   6      341.24      350.63     25.09 o 
   5  12   6      220.52      164.04     17.89 o 
   6  12   6       15.72       -3.06     19.13 o 
   7  12   6      631.00      650.64     34.54 o 
   8  12   6      108.24      119.42     16.21 o 
   9  12   6      414.48      450.46     30.24 o 
  10  12   6      144.97      180.00     25.81 o 
  11  12   6       57.24       35.45     15.36 o 
  -2  13   6      422.67      399.09     26.78 o 
  -1  13   6      359.51      355.86     37.81 o 
   0  13   6      367.24      377.60     26.55 o 
   1  13   6      355.66      379.96     26.26 o 
   2  13   6      429.75      440.50     28.55 o 
   3  13   6      222.48      225.94     21.50 o 
   4  13   6      589.20      591.34     35.72 o 
   5  13   6       20.56       19.47     10.30 o 
   6  13   6       26.84       16.31      9.81 o 
   7  13   6      252.86      262.26     24.96 o 
   8  13   6       42.60       41.19     12.89 o 
   9  13   6       48.31       54.22     13.58 o 
  -2  14   6      230.29      226.71     34.67 o 
  -1  14   6       85.27       59.77     12.79 o 
   0  14   6      128.48      131.48     30.93 o 
   1  14   6       85.73       69.34     14.36 o 
   2  14   6      232.32      224.65     22.17 o 
   3  14   6       17.13       22.48     10.90 o 
   4  14   6       48.52       27.27     10.37 o 
   5  14   6      235.73      277.76     24.47 o 
   6  14   6       92.53      110.56     16.86 o 
   7  14   6      177.15      182.99     20.34 o 
   8  14   6      211.77      190.21     22.40 o 
  -3  15   6        1.54       11.14     16.07 o 
  -2  15   6        5.79      -18.89     18.89 o 
  -1  15   6      358.29      350.51     49.44 o 
   0  15   6      346.76      343.95     72.54 o 
   1  15   6      362.22      361.32     40.61 o 
   2  15   6        5.71      -21.22     23.45 o 
   3  15   6        1.24       12.14     20.80 o 
   4  15   6       50.52       56.43     12.72 o 
   5  15   6       91.02       54.58     19.20 o 
   6  15   6      677.88      734.86     39.47 o 
  -3  16   6      120.04      125.73     28.52 o 
  -2  16   6      214.03      223.22     35.07 o 
  -1  16   6       33.09       50.18     20.51 o 
   0  16   6       75.79       68.05     14.04 o 
   1  16   6       30.76       29.13     23.73 o 
   2  16   6      213.77      215.59     44.17 o 
   3  16   6      121.33      153.49     19.17 o 
   0   1   7      196.18      159.84     10.39 o 
  -1   2   7      642.96      646.86     21.18 o 
   0   2   7       23.58       25.55      7.94 o 
   1   2   7      648.52      654.01     19.78 o 
  -2   3   7      717.35      731.75     20.08 o 
  -1   3   7     2293.91     2303.02     36.82 o 
   0   3   7      143.54      133.31      9.12 o 
   1   3   7     2268.26     2195.32     34.67 o 
   2   3   7      728.59      744.69     28.25 o 
  -3   4   7      602.43      640.53     16.61 o 
  -2   4   7      688.65      747.57     20.77 o 
  -1   4   7     1081.85     1140.31     23.35 o 
   0   4   7      122.45      133.47     11.36 o 
   1   4   7     1089.06     1140.05     24.99 o 
   2   4   7      665.31      670.54     27.67 o 
   3   4   7      609.68      535.45     25.37 o 
  -4   5   7     1529.41     1611.82     44.96 o 
  -3   5   7     1120.86     1149.94     17.96 o 
  -2   5   7      455.94      451.48     10.32 o 
  -1   5   7      213.40      219.76      7.54 o 
   0   5   7      277.31      238.32     12.55 o 
   1   5   7      206.04      211.86      7.19 o 
   2   5   7      457.29      441.78     11.51 o 
   3   5   7     1105.37     1041.27     23.29 o 
   4   5   7     1511.51     1436.99     39.23 o 
  -4   6   7      295.05      293.00     18.16 o 
  -3   6   7      139.68      140.57     14.21 o 
  -2   6   7      514.89      551.48     28.10 o 
  -1   6   7      318.38      313.84     23.14 o 
   0   6   7        4.27        9.67      8.08 o 
   1   6   7      321.84      326.49     20.20 o 
   2   6   7      525.25      522.34     12.75 o 
   3   6   7      133.76      121.41     14.11 o 
   4   6   7      286.31      310.37     24.04 o 
   5   6   7      619.48      526.42     27.27 o 
  -4   7   7      240.76      256.72     18.61 o 
  -3   7   7      731.32      719.72     31.82 o 
  -2   7   7      244.00      250.93     20.14 o 
  -1   7   7      400.32      398.10     26.58 o 
   0   7   7      777.73      761.53     38.62 o 
   1   7   7      403.78      444.95     23.70 o 
   2   7   7      246.77      239.35     30.43 o 
   3   7   7      712.78      652.26     30.04 o 
   4   7   7      248.81      224.88     18.51 o 
   5   7   7       33.50       30.78     15.86 o 
   6   7   7     1298.12     1268.52     78.59 o 
  -4   8   7      942.10     1070.52     39.64 o 
  -3   8   7      237.46      233.13     19.87 o 
  -2   8   7      269.00      261.91     21.29 o 
  -1   8   7      544.76      580.23     32.66 o 
   0   8   7        3.10        5.31      7.26 o 
   1   8   7      538.03      560.27     27.38 o 
   2   8   7      277.19      236.57     31.89 o 
   3   8   7      236.26      234.63     19.43 o 
   4   8   7      945.14      955.81     37.79 o 
   5   8   7      600.30      559.31     29.49 o 
   6   8   7       55.41       47.83     11.58 o 
   7   8   7      159.79      176.28     18.48 o 
  -4   9   7      372.75      409.91     26.63 o 
  -3   9   7      530.86      577.85     32.65 o 
  -2   9   7       41.06       27.81     10.69 o 
  -1   9   7      491.58      493.26     25.28 o 
   0   9   7        3.03       -3.42      7.03 o 
   1   9   7      477.63      462.54     33.17 o 
   2   9   7       38.64       33.47     13.52 o 
   3   9   7      529.99      473.25     26.96 o 
   4   9   7      377.03      377.20     59.95 o 
   5   9   7      396.82      378.04     25.25 o 
   6   9   7      263.70      318.90     23.37 o 
   7   9   7      402.97      432.15     27.57 o 
   8   9   7      165.49      132.81     16.59 o 
  -3  10   7      728.58      749.49     38.81 o 
  -2  10   7      672.96      644.67     36.76 o 
  -1  10   7      637.49      636.05     30.05 o 
   0  10   7       67.37       75.91     14.74 o 
   1  10   7      644.40      623.24     30.58 o 
   2  10   7      688.46      652.75     31.82 o 
   3  10   7      725.91      766.88     34.87 o 
   4  10   7       45.10       37.82     11.64 o 
   5  10   7      510.53      483.25     28.88 o 
   6  10   7      338.32      344.98     36.67 o 
   7  10   7       82.60       72.19     13.91 o 
   8  10   7      847.06      838.14     39.44 o 
   9  10   7       37.09       43.75     11.75 o 
  -3  11   7      494.98      482.16     32.93 o 
  -2  11   7       77.12       73.86     14.92 o 
  -1  11   7      230.00      242.11     43.43 o 
   0  11   7       19.48       11.64      8.05 o 
   1  11   7      237.19      224.53     20.09 o 
   2  11   7       84.41       95.03     14.46 o 
   3  11   7      493.50      478.75     28.73 o 
   4  11   7      141.62      136.36     16.45 o 
   5  11   7      343.01      273.55     23.19 o 
   6  11   7      289.88      286.04     24.90 o 
   7  11   7       25.00       33.77     11.17 o 
   8  11   7      235.59      235.84     22.13 o 
   9  11   7       23.50       20.75     11.53 o 
  -3  12   7       60.60       49.65     13.56 o 
  -2  12   7       84.53       86.56     20.51 o 
  -1  12   7      129.67      106.86     20.03 o 
   0  12   7      257.40      276.42     22.14 o 
   1  12   7      126.61      112.66     15.53 o 
   2  12   7       92.48       84.03     14.73 o 
   3  12   7       56.69       59.09     12.08 o 
   4  12   7       46.17       34.26     12.49 o 
   5  12   7      248.25      244.41     29.80 o 
   6  12   7      185.33      199.41     19.87 o 
   7  12   7        3.62       12.09      9.32 o 
   8  12   7      370.44      385.54     28.63 o 
  -2  13   7      175.35      191.60     20.03 o 
  -1  13   7        9.93       -8.17      8.17 o 
   0  13   7      727.68      707.58     35.68 o 
   1  13   7       10.48       -6.14     17.84 o 
   2  13   7      169.65      199.31     22.39 o 
   3  13   7      114.95      126.63     17.02 o 
   4  13   7       71.22       49.46     11.67 o 
   5  13   7      211.82      221.86     21.31 o 
   6  13   7      502.19      488.27     31.55 o 
   7  13   7       49.47       63.11     13.06 o 
  -3  14   7        2.21        3.89     15.14 o 
  -2  14   7      204.89      219.82     21.71 o 
  -1  14   7      165.17      191.67     21.05 o 
   0  14   7        0.01        0.18     12.86 o 
   1  14   7      168.51      206.01     21.85 o 
   2  14   7      207.55      234.19     35.11 o 
   3  14   7        2.39       14.22     12.10 o 
   4  14   7      307.30      317.38     36.42 o 
   0   0   8      279.77      357.20     27.76 o 
  -1   1   8      350.55      316.20     18.15 o 
   0   1   8      133.38      107.76     15.15 o 
   1   1   8      346.70      286.66     17.58 o 
  -2   2   8      486.05      523.96     27.15 o 
  -1   2   8      904.04      896.68     39.85 o 
   0   2   8       12.03        3.35      7.63 o 
   1   2   8      885.30      897.14     43.23 o 
   2   2   8      484.45      464.29     33.27 o 
  -3   3   8      154.92      157.84     13.76 o 
  -2   3   8      277.73      286.02     13.62 o 
  -1   3   8      109.80      122.16     15.63 o 
   0   3   8       41.47       37.80      5.75 o 
   1   3   8      113.32       82.13      8.36 o 
   2   3   8      267.22      271.20     13.92 o 
   3   3   8      155.68      136.08     19.95 o 
  -3   4   8       88.09       81.67     10.81 o 
  -2   4   8       85.26      102.31     13.48 o 
  -1   4   8      311.58      341.24     17.24 o 
   0   4   8      102.24      104.32     10.23 o 
   1   4   8      328.20      316.95     13.53 o 
   2   4   8       91.44       78.54     10.44 o 
   3   4   8       88.07       78.84     11.36 o 
   4   4   8      953.66      927.57     49.35 o 
  -3   5   8      109.84      116.38     12.70 o 
  -2   5   8       12.42        1.45      5.35 o 
  -1   5   8      232.75      238.76     16.81 o 
   0   5   8       12.03        8.67     15.85 o 
   1   5   8      231.76      260.77     18.87 o 
   2   5   8       10.91       17.11      9.41 o 
   3   5   8      105.48       96.31     13.21 o 
   4   5   8      333.37      362.78     23.02 o 
   5   5   8      128.40      103.95     20.32 o 
  -3   6   8      274.82      319.85     20.82 o 
  -2   6   8      311.66      322.68     22.55 o 
  -1   6   8       13.13        6.92      6.34 o 
   0   6   8       92.11      105.56     17.27 o 
   1   6   8       14.16       11.87     17.30 o 
   2   6   8      305.74      298.53     25.56 o 
   3   6   8      282.00      320.25     57.95 o 
   4   6   8      318.40      265.05     20.32 o 
   5   6   8      517.60      509.75     27.85 o 
   6   6   8      336.32      370.69     34.69 o 
  -2   7   8       44.07       41.01      9.81 o 
  -1   7   8      290.53      277.47     30.20 o 
   0   7   8      115.96      109.30     13.00 o 
   1   7   8      290.00      298.83     21.04 o 
   2   7   8       48.70       68.04     15.30 o 
   3   7   8      117.36      104.66     20.14 o 
   4   7   8      120.77      135.18     16.07 o 
   5   7   8      102.26       83.20     13.67 o 
   6   7   8      468.25      429.55     40.84 o 
   7   7   8     1251.41     1409.09     67.71 o 
  -2   8   8      138.14      164.13     18.22 o 
  -1   8   8       61.13       46.74     10.47 o 
   0   8   8        1.53        7.47      6.52 o 
   1   8   8       60.51       66.30     11.17 o 
   2   8   8      137.28      146.98     16.38 o 
   3   8   8      349.57      328.43     23.16 o 
   4   8   8      194.11      223.43     20.00 o 
   5   8   8       26.77       12.52      8.57 o 
   6   8   8      429.46      450.12     28.15 o 
   7   8   8      316.82      278.78     23.36 o 
   8   8   8      481.84      560.61     46.00 o 
  -2   9   8      261.18      248.20     22.73 o 
  -1   9   8       93.18       59.45     11.19 o 
   0   9   8      237.46      265.22     20.26 o 
   1   9   8       86.07       72.12     12.06 o 
   2   9   8      254.49      225.96     39.08 o 
   3   9   8      219.59      260.42     21.07 o 
   4   9   8       44.74       37.88      9.30 o 
   5   9   8      615.50      585.29     42.59 o 
   6   9   8      252.86      220.59     21.18 o 
   7   9   8      169.91      160.97     39.03 o 
   8   9   8      285.97      303.96     25.02 o 
   9   9   8      322.28      345.79     38.43 o 
  -2  10   8       35.95       51.53     16.84 o 
  -1  10   8      289.62      293.30     21.39 o 
   0  10   8        0.03       -1.15     13.54 o 
   1  10   8      293.57      312.85     22.40 o 
   2  10   8       36.98       36.78     10.06 o 
   3  10   8       47.76       35.13     11.35 o 
   4  10   8      689.68      719.66     35.56 o 
   5  10   8      490.19      492.58     34.51 o 
   6  10   8       16.77       22.71      9.48 o 
   7  10   8      334.04      311.95     25.50 o 
   8  10   8       36.36       32.34     10.77 o 
  -2  11   8        2.83      -12.63     12.63 o 
  -1  11   8       68.32       73.84     12.57 o 
   0  11   8      541.08      516.09     29.35 o 
   1  11   8       70.06       75.27     13.58 o 
   2  11   8        2.97       -8.42      8.42 o 
   3  11   8       91.00       58.72     12.56 o 
   4  11   8      273.96      250.90     37.64 o 
   5  11   8      391.06      410.80     27.85 o 
   6  11   8      244.83      284.01     24.17 o 
  -3  12   8       67.59       91.61     27.45 o 
  -2  12   8      212.81      228.17     35.67 o 
  -1  12   8       21.11       25.81     18.43 o 
   0  12   8       19.67       58.07     12.73 o 
   1  12   8       20.79       -2.09     21.27 o 
   2  12   8      211.42      236.70     21.94 o 
   3  12   8       68.49       48.58     11.97 o 
   4  12   8      479.27      462.30     59.02 o 
   0   1   9      217.21      228.16     11.66 o 
  -1   2   9      330.29      326.78     16.05 o 
   0   2   9      296.15      292.75     16.58 o 
   1   2   9      337.36      366.71     17.30 o 
  -2   3   9      453.00      439.00     36.23 o 
  -1   3   9       76.54       68.27     10.12 o 
   0   3   9       10.89        7.42     20.75 o 
   1   3   9       68.77       74.76     11.63 o 
   2   3   9      458.20      441.88     24.65 o 
  -2   4   9      106.59       53.73     15.55 o 
  -1   4   9      339.56      321.73     32.77 o 
   0   4   9      276.47      287.61     19.26 o 
   1   4   9      335.86      345.60     33.74 o 
   2   4   9      103.09       89.79     16.86 o 
   3   4   9      263.74      258.89     19.79 o 
  -2   5   9      279.96      226.71     29.65 o 
  -1   5   9       80.26       65.94     19.08 o 
   0   5   9      700.76      672.91     32.16 o 
   1   5   9       83.64       95.45     12.41 o 
   2   5   9      280.71      285.70     20.79 o 
   3   5   9       71.90       60.11     11.37 o 
   4   5   9      107.40       78.55     12.11 o 
  -2   6   9       93.95      122.44     23.86 o 
  -1   6   9       62.74       46.16     15.09 o 
   0   6   9       45.69       36.11      9.02 o 
   1   6   9       68.07       63.48     20.71 o 
   2   6   9       94.38       99.69     13.92 o 
   3   6   9       47.47       36.95     11.58 o 
   4   6   9      140.49      116.69     30.89 o 
   5   6   9      586.59      595.75     31.21 o 
  -2   7   9      375.03      354.02     39.32 o 
  -1   7   9       13.73       22.45     18.74 o 
   0   7   9       31.68       33.78     17.24 o 
   1   7   9       13.20       11.33     23.87 o 
   2   7   9      383.46      384.25     24.43 o 
   3   7   9      104.06      106.85     14.85 o 
   4   7   9       97.94       84.86     13.93 o 
   5   7   9      395.11      402.71     26.86 o 
   6   7   9      366.21      362.99     42.25 o 
  -2   8   9      192.58      192.61     30.86 o 
  -1   8   9      313.03      329.90     38.58 o 
   0   8   9       57.77       72.53     19.80 o 
   1   8   9      311.27      303.56     22.08 o 
   2   8   9      197.96      170.36     17.31 o 
   3   8   9       17.02        9.28     12.46 o 
   4   8   9       27.56       37.17     10.07 o 
   5   8   9      478.46      458.27     28.68 o 
   6   8   9       22.66       43.34     10.69 o 
  -3   9   9      145.68      114.20     26.37 o 
  -2   9   9       86.87       45.83     16.32 o 
  -1   9   9       75.59       95.12     26.94 o 
   0   9   9      486.92      513.20     47.95 o 
   1   9   9       67.04       57.37     12.32 o 
   2   9   9       86.41       77.21     14.62 o 
   3   9   9      143.33      134.26     24.91 o 
   4   9   9      106.27       83.99     13.25 o 
  -2  10   9       66.31       53.50     20.83 o 
  -1  10   9      368.07      424.74     44.28 o 
   0  10   9      126.02      110.68     24.51 o 
   1  10   9      369.38      422.99     44.72 o 
   2  10   9       66.35       65.70     12.31 o 
  -2   2  10      497.58      598.36     42.96 o 
  -1   2  10       27.38        0.09     10.97 o 
   0   2  10      109.70       83.73     19.54 o 
   1   2  10       23.77       10.05     11.40 o 
   2   2  10      496.27      510.41     37.13 o 
  -3   3  10      289.66      246.77     30.33 o 
  -2   3  10      330.17      364.07     37.13 o 
  -1   3  10       50.53       69.98     18.39 o 
   0   3  10      115.27      178.48     24.50 o 
   1   3  10       53.54        5.36     10.15 o 
   2   3  10      327.51      399.65     34.62 o 
   3   3  10      294.38      337.44     31.82 o 
  -3   4  10       91.86       70.73     17.58 o 
  -2   4  10      136.52      167.75     25.98 o 
  -1   4  10      200.48      180.74     27.11 o 
   0   4  10       53.50       45.74     16.51 o 
   1   4  10      200.98      287.14     30.83 o 
   2   4  10      140.30      131.18     21.37 o 
   3   4  10       90.77       80.03     22.76 o 
   4   4  10      174.86      185.34     23.71 o 
  -3   5  10      114.78      101.88     21.86 o 
  -2   5  10       59.39       72.75     18.82 o 
  -1   5  10       25.69       34.28     12.95 o 
   0   5  10       56.88       68.38     19.66 o 
   1   5  10       23.56       37.15     15.53 o 
   2   5  10       56.12       48.54     16.52 o 
   3   5  10      118.11      116.09     14.82 o 
   0   6  10      188.26      214.33     30.25 o 
                                                 
